# Supplementary material for: Caffeic Acid Modulates Protein Disulfide Isomerase-NLRP3 Inflammasome Signaling to Mitigate Inflammation in Acute Pneumonia
Source: Int J Biol Sci. 2026 Mar 9;22(6):3288–303. doi: 10.7150/ijbs.101061 (PMC13050474; doi:10.7150/ijbs.101061)
Supplement: Supplementary file 1 — Supplementary figures and tables. [file ijbsv22p3288s1.zip]

Archive with 2 entries (2 files):
- Additional file _Table S1.xlsx
- Supplementary materials.pdf
