# Supplementary material for: Caffeic Acid Modulates Protein Disulfide Isomerase-NLRP3 Inflammasome Signaling to Mitigate Inflammation in Acute Pneumonia
Source: Int J Biol Sci. 2026 Mar 9;22(6):3288–303. doi: 10.7150/ijbs.101061 (PMC13050474; doi:10.7150/ijbs.101061)
Supplement: Supplementary file 1 — Supplementary figures and tables. [file ijbsv22p3288s1.zip › Additional file _Table S1.xlsx]

## Sheet: Proteins
Checked	Protein FDR Confidence: Combined	Master	Accession	Description	Exp. q-value: Combined	Sum PEP Score	Coverage [%]	# Peptides	# PSMs	# Unique Peptides	# AAs	MW [kDa]	calc. pI	Score Sequest HT: Sequest HT	# Peptides (by Search Engine): Sequest HT	Biological Process	Cellular Component	Molecular Function	Pfam IDs	Entrez Gene ID	Ensembl Gene ID	Gene Symbol	Chromosome	KEGG Pathways	WikiPathways	Reactome Pathways	# Protein Pathway Groups	# Razor Peptides	Abundances (Scaled): F1: 129N, Sample, 1	Abundances (Scaled): F2: 129N, Sample, 2	Abundances (Scaled): F3: 129N, Sample, 3	Abundances (Scaled): F1: 130N, Sample, 1	Abundances (Scaled): F2: 130N, Sample, 2	Abundances (Scaled): F3: 130N, Sample, 3	Abundances (Scaled): F1: 131, Sample, 1	Abundances (Scaled): F2: 131, Sample, 2	Abundances (Scaled): F3: 131, Sample, 3	Found in Sample: [S11] F2: 126, Sample	Found in Sample: [S12] F3: 126, Sample	Found in Sample: [S13] F4: 126, Sample	Found in Sample: [S17] F2: 127N, Sample	Found in Sample: [S26] F3: 127N, Sample	Found in Sample: [S35] F4: 127N, Sample	Found in Sample: [S18] F2: 127C, Sample	Found in Sample: [S27] F3: 127C, Sample	Found in Sample: [S36] F4: 127C, Sample	Found in Sample: [S19] F2: 128N, Sample	Found in Sample: [S28] F3: 128N, Sample	Found in Sample: [S37] F4: 128N, Sample
FALSE	High	Master Protein	P27773	Protein disulfide-isomerase A3 OS=Mus musculus OX=10090 GN=Pdia3 PE=1 SV=2	0	43.766	25	12	35	12	505	56.6	6.21	72.22	12	cell communication;cellular homeostasis;metabolic process;regulation of biological process;response to stimulus	cell surface;cytoplasm;endoplasmic reticulum;extracellular;membrane;mitochondrion;nucleus;organelle lumen	catalytic activity;protein binding;RNA binding	Pf00085, Pf13098, Pf13848, Pf13899, Pf13905	14827	ENSMUSG00000027248.13	Pdia3	2	Antigen processing and presentation; Protein processing in endoplasmic reticulum		Antigen Presentation: Folding, assembly and peptide loading of class I MHC; Calnexin/calreticulin cycle; ER-Phagosome pathway	13	0	126.8	127.6	148.6	51.8	47.3	61.7	820.1	824.6	788.6	Not Found	Not Found	Not Found	Not Found	Not Found	Not Found	Not Found	Not Found	Not Found	High	High	High
FALSE	High	Master Protein	Q922R8	Protein disulfide-isomerase A6 OS=Mus musculus OX=10090 GN=Pdia6 PE=1 SV=3	0	25.783	19	6	13	6	440	48.1	5.14	35.36	6	cellular homeostasis;metabolic process;regulation of biological process;response to stimulus;transport	cytosol;endoplasmic reticulum;membrane;organelle lumen	catalytic activity	Pf00085, Pf13098, Pf13848, Pf13899, Pf13905	71853		Pdia6	12	Protein processing in endoplasmic reticulum			1	0	112.5	134.1	154	59.7	57.5	90.3	826.9	805.8	755.7	Not Found	Not Found	Not Found	Not Found	Not Found	Not Found	Not Found	Not Found	Not Found	High	High	Not Found
FALSE	High	Master Protein	P09103	Protein disulfide-isomerase OS=Mus musculus OX=10090 GN=P4hb PE=1 SV=2	0.007	1.213	4	1	2	1	170	19	5.26	3.47	1	cell differentiation;cellular homeostasis;metabolic process;regulation of biological process	endoplasmic reticulum;organelle lumen	catalytic activity	Pf00085, Pf13098, Pf13899	66073	ENSMUSG00000028567.8	Txndc12	4	Glutathione metabolism			1	0	151.5		132.2	38.6		33	809.9		834.8	Not Found	Not Found	Not Found	Not Found	Not Found	Not Found	Not Found	Not Found	Not Found	Not Found	Not Found	Not Found
FALSE	High	Master Protein	P08003	Protein disulfide-isomerase A4 OS=Mus musculus OX=10090 GN=Pdia4 PE=1 SV=3	0	28.384	18	10	25	10	638	71.9	5.31	30.55	10	cellular homeostasis;metabolic process;regulation of biological process;response to stimulus	cell surface;endoplasmic reticulum;organelle lumen	catalytic activity;metal ion binding;RNA binding	Pf00085, Pf01216, Pf13098, Pf13848, Pf13905	12304		Pdia4	6	Thyroid hormone synthesis; Protein processing in endoplasmic reticulum			2	0	141.4	140.5	139.6	81.7	64.9	78.8	775.3	794.6	781.5	Not Found	Not Found	Not Found	Not Found	Not Found	Not Found	Not Found	Not Found	Not Found	High	Not Found	Not Found
FALSE	High	Master Protein	Q8VCH8	UBX domain-containing protein 4 OS=Mus musculus OX=10090 GN=Ubxn4 PE=1 SV=1	0	1.933	2	1	2	1	506	56.4	6.61	0	1	metabolic process;response to stimulus	cytosol;endoplasmic reticulum;membrane;nucleus	protein binding	Pf00789	67812		Ubxn4	1				0	0	179.1		200.5	52.7		38.7	768.2		760.8	Not Found	Not Found	Not Found	Not Found	Not Found	Not Found	Not Found	Not Found	Not Found	Not Found	Not Found	Not Found
FALSE	High	Master Protein	Q8CI52	Protein Aster-C OS=Mus musculus OX=10090 GN=Gramd1c PE=2 SV=2	0	1.642	2	1	2	1	662	76	7.56	0	1												0	0	210.4	110.5		174.8	258.1		614.9	631.4		Not Found	Not Found	Not Found	Not Found	Not Found	Not Found	Not Found	Not Found	Not Found	Not Found	Not Found	Not Found
FALSE	High	Master Protein	Q91W90	Thioredoxin domain-containing protein 5 OS=Mus musculus OX=10090 GN=Txndc5 PE=1 SV=2	0	4.141	3	1	3	1	417	46.4	5.78	2.09	1	cellular homeostasis;metabolic process;regulation of biological process;response to stimulus;transport	endoplasmic reticulum;organelle lumen	catalytic activity	Pf00085, Pf07449, Pf13098, Pf13905	105245	ENSMUSG00000038991.16	Txndc5	13	Protein processing in endoplasmic reticulum		Lysosome Vesicle Biogenesis; Neutrophil degranulation	9	0		195.6			92.5			711.9		Not Found	Not Found	Not Found	Not Found	Not Found	Not Found	Not Found	Not Found	Not Found	Not Found	Not Found	Not Found
FALSE	High	Master Protein	Q8VDP4	Cell cycle and apoptosis regulator protein 2 OS=Mus musculus OX=10090 GN=Ccar2 PE=1 SV=2	0	2.756	1	1	1	1	922	102.9	5.25	2.64	1	cell death;cell organization and biogenesis;metabolic process;regulation of biological process;response to stimulus	cytoplasm;nucleus;organelle lumen;spliceosomal complex	enzyme regulator activity;protein binding;RNA binding	Pf14443, Pf14444	219158	ENSMUSG00000033712.5	2610301G19Rik; Ccar2	14		TNF-alpha NF-kB Signaling Pathway	Regulation of HSF1-mediated heat shock response	5	0	191.7			111.4			685.5			Not Found	Not Found	Not Found	Not Found	Not Found	Not Found	Not Found	Not Found	Not Found	High	Not Found	Not Found
FALSE	High	Master Protein	Q99MR8	Methylcrotonoyl-CoA carboxylase subunit alpha, mitochondrial OS=Mus musculus OX=10090 GN=Mccc1 PE=1 SV=2	0	7.604	6	3	3	3	717	79.3	7.83	2.32	3	metabolic process	membrane;mitochondrion;organelle lumen	catalytic activity;metal ion binding;nucleotide binding	Pf00289, Pf00364, Pf01071, Pf02222, Pf02785, Pf02786, Pf07478, Pf13533, Pf13535, Pf15632	72039	ENSMUSG00000027709.9	Mccc1	3	Valine, leucine and isoleucine degradation; Metabolic pathways		Biotin transport and metabolism; Branched-chain amino acid catabolism	8	0	108.1		236.1	190.8		259.4	701.1		504.6	Not Found	Not Found	Not Found	Not Found	Not Found	Not Found	Not Found	Not Found	Not Found	Not Found	Not Found	Not Found
FALSE	High	Master Protein	Q8BI55	Dual specificity tyrosine-phosphorylation-regulated kinase 4 OS=Mus musculus OX=10090 GN=Dyrk4 PE=2 SV=1	0.01	0.836	1	1	1	1	632	72.5	9.42	1.77	1	metabolic process	cytoplasm	catalytic activity;metal ion binding;nucleotide binding	Pf00069, Pf07714	101320	ENSMUSG00000030345.16	Dyrk4	6				0	0			197			171			628.7	Not Found	Not Found	Not Found	Not Found	Not Found	Not Found	Not Found	Not Found	Not Found	Not Found	Not Found	High
FALSE	High	Master Protein	Q9CQU0	Thioredoxin domain-containing protein 12 OS=Mus musculus OX=10090 GN=Txndc12 PE=1 SV=1	0	49.123	24	11	37	11	509	57	4.88	76.94	11	cellular homeostasis;metabolic process;regulation of biological process;response to stimulus	endoplasmic reticulum;membrane;organelle lumen	catalytic activity;metal ion binding;protein binding;RNA binding	Pf00085, Pf01216, Pf13098, Pf13848, Pf13899, Pf13905	18453	ENSMUSG00000025130.11	P4hb	11	Protein processing in endoplasmic reticulum		Regulation of Insulin-like Growth Factor (IGF) transport and uptake by Insulin-like Growth Factor Binding Proteins (IGFBPs); Post-translational protein phosphorylation; Detoxification of Reactive Oxygen Species; Chylomicron assembly; Interleukin-12 family signaling; VLDL assembly; Hedgehog ligand biogenesis; Collagen biosynthesis and modifying enzymes	23	0	218	238.5	220.7	54.2	77.1	55.3	727.1	682.9	722.5	Not Found	Not Found	Not Found	Not Found	Not Found	Not Found	Not Found	Not Found	Not Found	High	High	High
FALSE	High	Master Protein	Q05920	Pyruvate carboxylase, mitochondrial OS=Mus musculus OX=10090 GN=Pc PE=1 SV=1	0	12.446	4	4	10	4	1178	129.6	6.71	24.59	4	metabolic process;regulation of biological process	cytoplasm;membrane;mitochondrion;organelle lumen	catalytic activity;metal ion binding;nucleotide binding;protein binding	Pf00289, Pf00364, Pf00682, Pf02222, Pf02436, Pf02785, Pf02786, Pf07478, Pf08443, Pf13533, Pf13535, Pf15632	18563		Pcx	19		Glycolysis and Gluconeogenesis; Alanine and aspartate metabolism; Fatty Acid Biosynthesis; TCA Cycle		4	0	183.7	201.8	163.3	259.5	247.6	276.8	552.4	550.6	559.9	Not Found	Not Found	Not Found	Not Found	Not Found	Not Found	Not Found	Not Found	Not Found	Not Found	Not Found	Not Found
FALSE	High	Master Protein	P54987	Cis-aconitate decarboxylase OS=Mus musculus OX=10090 GN=Acod1 PE=1 SV=2	0	9.828	6	3	12	3	488	53.7	7.55	27.61	3	defense response;metabolic process;regulation of biological process;response to stimulus	mitochondrion	catalytic activity	Pf03972	16365		Irg1; Acod1	14				0	0	212.4	213.1	218.2	177.6	160.7	160.2	610	626.2	620.1	Not Found	Not Found	Not Found	Not Found	Not Found	Not Found	Not Found	Not Found	Not Found	Not Found	Not Found	High
FALSE	High	Master Protein	Q99KI0	Aconitate hydratase, mitochondrial OS=Mus musculus OX=10090 GN=Aco2 PE=1 SV=1	0.006	1.058	1	1	1	1	780	85.4	7.93	0	1	metabolic process;response to stimulus	mitochondrion	catalytic activity;metal ion binding	Pf00330, Pf00694	11429	ENSMUSG00000022477.12	Aco2	15	Citrate cycle (TCA cycle); Metabolic pathways; Biosynthesis of amino acids; 2-Oxocarboxylic acid metabolism; Carbon metabolism; Glyoxylate and dicarboxylate metabolism	TCA Cycle	Citric acid cycle (TCA cycle)	11	0		223.9			174.1			584.5		Not Found	Not Found	Not Found	Not Found	Not Found	Not Found	Not Found	Not Found	Not Found	Not Found	High	Not Found
FALSE	High	Master Protein	P48678	Prelamin-A/C OS=Mus musculus OX=10090 GN=Lmna PE=1 SV=2	0	43.996	25	15	32	15	665	74.2	6.98	47.41	15	cell organization and biogenesis;regulation of biological process;response to stimulus;transport	membrane;nucleus	protein binding;structural molecule activity	Pf00038, Pf00932, Pf12128	16905	ENSMUSG00000028063.15	Lmna	3	Hypertrophic cardiomyopathy (HCM); Arrhythmogenic right ventricular cardiomyopathy (ARVC); Dilated cardiomyopathy; Apoptosis	Adipogenesis genes; FAS pathway and Stress induction of HSP regulation	Clearance of Nuclear Envelope Membranes from Chromatin; Breakdown of the nuclear lamina; Depolymerisation of the Nuclear Lamina; Initiation of Nuclear Envelope Reformation	22	0	247.4	260.8	275.7	72.2	90.3	89.1	678.7	648.1	633	Not Found	Not Found	Not Found	Not Found	Not Found	Not Found	Not Found	Not Found	Not Found	High	High	High
FALSE	High	Master Protein	Q91ZA3	Propionyl-CoA carboxylase alpha chain, mitochondrial OS=Mus musculus OX=10090 GN=Pcca PE=1 SV=2	0	23.485	18	10	22	10	724	79.9	7.25	22	10		extracellular;mitochondrion;organelle lumen	catalytic activity;metal ion binding;nucleotide binding;protein binding	Pf00289, Pf00364, Pf01071, Pf02222, Pf02258, Pf02785, Pf02786, Pf07478, Pf08442, Pf13533, Pf13535, Pf13549, Pf15632	110821	ENSMUSG00000041650.15	Pcca	14	Valine, leucine and isoleucine degradation; Metabolic pathways; Propanoate metabolism; Carbon metabolism; Glyoxylate and dicarboxylate metabolism		Propionyl-CoA catabolism; Biotin transport and metabolism	13	0	213.3	215	214.1	322.7	294	144.2	462.7	488.1	641.8	Not Found	Not Found	Not Found	Not Found	Not Found	Not Found	Not Found	Not Found	Not Found	High	High	Not Found
FALSE	High	Master Protein	Q9DBG7	Signal recognition particle receptor subunit alpha OS=Mus musculus OX=10090 GN=Srpra PE=1 SV=1	0	1.582	1	1	2	1	636	69.6	8.95	1.94	1	cell organization and biogenesis;transport	endoplasmic reticulum;membrane	catalytic activity;nucleotide binding;RNA binding	Pf00448, Pf02881, Pf04086	67398	ENSMUSG00000032042.11	Srpr	9	Protein export			1	0		264.3			85.8			649.9		Not Found	Not Found	Not Found	Not Found	Not Found	Not Found	Not Found	Not Found	Not Found	Not Found	Not Found	Not Found
FALSE	High	Master Protein	Q8QZT1	Acetyl-CoA acetyltransferase, mitochondrial OS=Mus musculus OX=10090 GN=Acat1 PE=1 SV=1	0	10.024	12	4	7	4	424	44.8	8.51	11.15	4	cell organization and biogenesis;metabolic process;response to stimulus	membrane;mitochondrion;organelle lumen	catalytic activity;metal ion binding;protein binding	Pf00108, Pf00109, Pf02803	110446	ENSMUSG00000032047.5	Acat1	9	Fatty acid metabolism; Pyruvate metabolism; Tryptophan metabolism; Valine, leucine and isoleucine degradation; Metabolic pathways; Terpenoid backbone biosynthesis; Lysine degradation; Fatty acid degradation; Butanoate metabolism; Propanoate metabolism; Synthesis and degradation of ketone bodies; Carbon metabolism; Glyoxylate and dicarboxylate metabolism	Fatty Acid Beta Oxidation; Synthesis and Degradation of Ketone Bodies; Tryptophan metabolism	Synthesis of Ketone Bodies; Utilization of Ketone Bodies; Branched-chain amino acid catabolism	23	0	243.2	313	226	125.3	159.5	129.6	626.4	527.6	640.3	Not Found	Not Found	Not Found	Not Found	Not Found	Not Found	Not Found	Not Found	Not Found	High	Not Found	High
FALSE	High	Master Protein	Q8BHN3	Neutral alpha-glucosidase AB OS=Mus musculus OX=10090 GN=Ganab PE=1 SV=1	0	4.607	3	2	6	2	944	106.8	6.06	5.85	2	metabolic process	endoplasmic reticulum;Golgi;membrane	catalytic activity;protein binding;RNA binding	Pf01055, Pf13802	14376		Ganab	19	Metabolic pathways; N-Glycan biosynthesis; Protein processing in endoplasmic reticulum		Calnexin/calreticulin cycle	8	0	264.6	285.6	334.3	128.1	125	112.3	607.3	589.4	553.3	Not Found	Not Found	Not Found	Not Found	Not Found	Not Found	Not Found	Not Found	Not Found	Not Found	Not Found	Not Found
FALSE	High	Master Protein	P10107	Annexin A1 OS=Mus musculus OX=10090 GN=Anxa1 PE=1 SV=2	0	11.406	21	6	11	6	346	38.7	7.37	17.35	6	cell differentiation;cell organization and biogenesis;cellular component movement;defense response;metabolic process;regulation of biological process;response to stimulus;transport	cell surface;cytoplasm;cytoskeleton;cytosol;endosome;extracellular;membrane;nucleus;vacuole	catalytic activity;DNA binding;enzyme regulator activity;metal ion binding;protein binding;RNA binding;structural molecule activity	Pf00191	16952	ENSMUSG00000024659.14	Anxa1	19		Spinal Cord Injury; Prostaglandin Synthesis and Regulation	Formyl peptide receptors bind formyl peptides and many other ligands; G alpha (i) signalling events; Gastrin-CREB signalling pathway via PKC and MAPK	12	0	306.7	286.5	305.7	128.2	133	128.4	565.2	580.5	565.9	Not Found	Not Found	Not Found	Not Found	Not Found	Not Found	Not Found	Not Found	Not Found	Not Found	Not Found	Not Found
FALSE	High	Master Protein	Q9DCW4	Electron transfer flavoprotein subunit beta OS=Mus musculus OX=10090 GN=Etfb PE=1 SV=3	0	1.765	5	1	3	1	255	27.6	8.1	0	1	metabolic process;transport	cytosol;mitochondrion;organelle lumen		Pf01012	110826	ENSMUSG00000004610.4	Etfb	7			Protein methylation; Respiratory electron transport	7	0	323	320.7		141.2	98.4		535.8	580.9		Not Found	Not Found	Not Found	Not Found	Not Found	Not Found	Not Found	Not Found	Not Found	Not Found	Not Found	Not Found
FALSE	High	Master Protein	P32921	Tryptophan--tRNA ligase, cytoplasmic OS=Mus musculus OX=10090 GN=Wars PE=1 SV=2	0.006	1.09	1	1	2	1	481	54.3	6.89	3.69	1	metabolic process;regulation of biological process	cytoplasm;cytosol;nucleus	catalytic activity;enzyme regulator activity;nucleotide binding;protein binding	Pf00458, Pf00579	22375	ENSMUSG00000021266.16	Wars	12	Aminoacyl-tRNA biosynthesis	Tryptophan metabolism		2	0		351.2	315.7		96.7	110.8		552.1	573.5	Not Found	Not Found	Not Found	Not Found	Not Found	Not Found	Not Found	Not Found	Not Found	Not Found	Not Found	Not Found
FALSE	High	Master Protein	Q60931	Voltage-dependent anion-selective channel protein 3 OS=Mus musculus OX=10090 GN=Vdac3 PE=1 SV=1	0	3.011	8	2	4	1	283	30.7	8.79	2.58	2	cell communication;defense response;regulation of biological process;response to stimulus;transport	endoplasmic reticulum;membrane;mitochondrion;nucleus	nucleotide binding;transporter activity	Pf01459	22335	ENSMUSG00000008892.12	Vdac3	8	NOD-like receptor signaling pathway; Hepatitis B; HTLV-I infection; Huntington's disease; Parkinson's disease; cGMP-PKG signaling pathway; Calcium signaling pathway; Viral carcinogenesis			8	0	304.7	346.8		163.7	143		531.6	510.1		Not Found	Not Found	Not Found	Not Found	Not Found	Not Found	Not Found	Not Found	Not Found	Not Found	Not Found	Not Found
FALSE	High	Master Protein	P62334	26S proteasome regulatory subunit 10B OS=Mus musculus OX=10090 GN=Psmc6 PE=1 SV=1	0.006	1.156	3	1	1	1	389	44.1	7.49	0	1	metabolic process;regulation of biological process;response to stimulus	cytoplasm;membrane;nucleus;proteasome	catalytic activity;nucleotide binding;protein binding;RNA binding	Pf00004, Pf00910, Pf01078, Pf05496, Pf07724, Pf07726, Pf07728, Pf13191, Pf13207, Pf13401	67089	ENSMUSG00000021832.7	Psmc6	14	Proteasome; Epstein-Barr virus infection	Proteasome Degradation	The role of GTSE1 in G2/M progression after G2 checkpoint; CDT1 association with the CDC6:ORC:origin complex; Ubiquitin Mediated Degradation of Phosphorylated Cdc25A; RUNX1 regulates transcription of genes involved in differentiation of HSCs; Degradation of beta-catenin by the destruction complex; Autodegradation of the E3 ubiquitin ligase COP1; UCH proteinases; MAPK6/MAPK4 signaling; SCF-beta-Tr…	128	0	342.5			152.6			504.9			Not Found	Not Found	Not Found	Not Found	Not Found	Not Found	Not Found	Not Found	Not Found	Not Found	Not Found	Not Found
FALSE	High	Master Protein	Q791V5	Mitochondrial carrier homolog 2 OS=Mus musculus OX=10090 GN=Mtch2 PE=1 SV=1	0	1.679	3	1	2	1	303	33.5	8.25	4.55	1	cell death;cell organization and biogenesis;cellular component movement;metabolic process;regulation of biological process;response to stimulus;transport	membrane;mitochondrion;nucleus		Pf00153	56428	ENSMUSG00000027282.17; ENSMUSG00000111714.1	Mtch2	2; CHR_MG191_PATCH				0	0		385.2	359.8		83.4	81.5		531.4	553.4	Not Found	Not Found	Not Found	Not Found	Not Found	Not Found	Not Found	Not Found	Not Found	Not Found	Not Found	High
FALSE	High	Master Protein	O08528	Hexokinase-2 OS=Mus musculus OX=10090 GN=Hk2 PE=1 SV=1	0.006	1.073	1	1	2	1	917	102.5	6.11	1.63	1	cell organization and biogenesis;cellular homeostasis;metabolic process;regulation of biological process;response to stimulus;transport	cytosol;membrane;mitochondrion	catalytic activity;nucleotide binding;protein binding	Pf00349, Pf03727	15277	ENSMUSG00000000628.10	Hk2	6	Neomycin, kanamycin and gentamicin biosynthesis; Type II diabetes mellitus; Carbohydrate digestion and absorption; Insulin signaling pathway; Metabolic pathways; Amino sugar and nucleotide sugar metabolism; Starch and sucrose metabolism; Glycolysis / Gluconeogenesis; HIF-1 signaling pathway; Carbon metabolism; Fructose and mannose metabolism; Galactose metabolism; Central carbon metabolism in can…	Glycolysis and Gluconeogenesis	Glycolysis	18	0			367.8			109			523.2	Not Found	Not Found	Not Found	Not Found	Not Found	Not Found	Not Found	Not Found	Not Found	Not Found	Not Found	Not Found
FALSE	High	Master Protein	P20029	Endoplasmic reticulum chaperone BiP OS=Mus musculus OX=10090 GN=Hspa5 PE=1 SV=3	0	24.069	15	10	23	8	655	72.4	5.16	26.49	10	cell communication;cell death;cell differentiation;cell organization and biogenesis;metabolic process;regulation of biological process;response to stimulus;transport	cell surface;cytoplasm;endoplasmic reticulum;extracellular;membrane;mitochondrion;nucleus;organelle lumen	catalytic activity;nucleotide binding;protein binding	Pf00012, Pf01968, Pf06723	14828	ENSMUSG00000026864.13	Hspa5	2	Thyroid hormone synthesis; Antigen processing and presentation; Protein export; Prion diseases; Protein processing in endoplasmic reticulum	MAPK signaling pathway		6	2	348	383.9	387.6	97.6	107	90.2	549.5	506.1	518.1	High	Not Found	Not Found	Not Found	Not Found	Not Found	Not Found	Not Found	Not Found	High	High	High
FALSE	High	Master Protein	O88569	Heterogeneous nuclear ribonucleoproteins A2/B1 OS=Mus musculus OX=10090 GN=Hnrnpa2b1 PE=1 SV=2	0	5.936	4	1	5	1	353	37.4	8.95	7.82	1	cell organization and biogenesis;metabolic process;regulation of biological process;transport	chromosome;cytoplasm;extracellular;membrane;nucleus;spliceosomal complex	DNA binding;protein binding;RNA binding	Pf00076, Pf13893, Pf14259	53379	ENSMUSG00000004980.16	Hnrnpa2b1	6		mRNA processing	mRNA Splicing - Major Pathway	5	0	327.2	352.4		161.1	210.3		511.7	437.3		Not Found	Not Found	Not Found	Not Found	Not Found	Not Found	Not Found	Not Found	Not Found	Not Found	Not Found	Not Found
FALSE	High	Master Protein	Q9JII6	Aldo-keto reductase family 1 member A1 OS=Mus musculus OX=10090 GN=Akr1a1 PE=1 SV=3	0	2.599	2	1	1	1	325	36.6	7.39	2.09	1	metabolic process	cytosol;membrane	catalytic activity	Pf00248	58810	ENSMUSG00000028692.14	Akr1a1	4	Metabolic pathways; Glycolysis / Gluconeogenesis; Glycerolipid metabolism; Pentose and glucuronate interconversions	Metapathway biotransformation	Glutathione conjugation; Catabolism of glucuronate to xylulose-5-phosphate	11	0	354.5			157.7			487.8			Not Found	Not Found	Not Found	Not Found	Not Found	Not Found	Not Found	Not Found	Not Found	Not Found	Not Found	Not Found
FALSE	High	Master Protein	Q61233	Plastin-2 OS=Mus musculus OX=10090 GN=Lcp1 PE=1 SV=4	0	12.843	11	7	9	7	627	70.1	5.33	9.52	7	cell organization and biogenesis;cellular component movement;regulation of biological process;response to stimulus	cytoplasm;cytoskeleton;cytosol;membrane	metal ion binding;protein binding	Pf00036, Pf00307, Pf13405, Pf13499, Pf13833	18826	ENSMUSG00000021998.16	Lcp1	14				0	0	386.4	356.1	408.1	85.2	81.2	106.5	528.3	558.1	485.4	Not Found	Not Found	Not Found	Not Found	Not Found	Not Found	Not Found	Not Found	Not Found	Not Found	High	Not Found
FALSE	High	Master Protein	Q05769	Prostaglandin G/H synthase 2 OS=Mus musculus OX=10090 GN=Ptgs2 PE=1 SV=1	0	23.085	12	6	20	6	604	69	7.37	36.73	6	cell differentiation;defense response;metabolic process;regulation of biological process;response to stimulus	cytoplasm;endoplasmic reticulum;membrane;nucleus	antioxidant activity;catalytic activity;metal ion binding;protein binding	Pf00008, Pf03098	19225	ENSMUSG00000032487.8	Ptgs2	1	Oxytocin signaling pathway; Retrograde endocannabinoid signaling; MicroRNAs in cancer; Regulation of lipolysis in adipocytes; Ovarian steroidogenesis; TNF signaling pathway; VEGF signaling pathway; Metabolic pathways; Small cell lung cancer; Pathways in cancer; NF-kappa B signaling pathway; Arachidonic acid metabolism; Chemical carcinogenesis; Leishmaniasis; Serotonergic synapse	Eicosanoid Synthesis; Prostaglandin Synthesis and Regulation	Synthesis of 15-eicosatetraenoic acid derivatives; Nicotinamide salvaging; Synthesis of Prostaglandins (PG) and Thromboxanes (TX)	27	0	366.3	376	410.5	106.9	92.7	83.1	526.8	529.4	506.4	Not Found	Not Found	Not Found	Not Found	Not Found	Not Found	Not Found	Not Found	Not Found	Not Found	High	Not Found
FALSE	High	Master Protein	Q3V3R1	Monofunctional C1-tetrahydrofolate synthase, mitochondrial OS=Mus musculus OX=10090 GN=Mthfd1l PE=1 SV=2	0	1.571	1	1	1	1	977	105.7	7.02	1.99	1	metabolic process	membrane;mitochondrion	catalytic activity;nucleotide binding;protein binding	Pf00763, Pf01268, Pf02882	270685	ENSMUSG00000040675.17	Mthfd1l	10	Metabolic pathways; One carbon pool by folate	One Carbon Metabolism	Metabolism of folate and pterines	7	0		369.6			137			493.4		Not Found	Not Found	Not Found	Not Found	Not Found	Not Found	Not Found	Not Found	Not Found	Not Found	Not Found	Not Found
FALSE	High	Master Protein	P05064	Fructose-bisphosphate aldolase A OS=Mus musculus OX=10090 GN=Aldoa PE=1 SV=2	0	14.213	14	5	14	5	364	39.3	8.09	21.13	5	cell organization and biogenesis;cellular homeostasis;metabolic process;regulation of biological process	cytoplasm;cytoskeleton;cytosol;membrane;mitochondrion;nucleus	catalytic activity;protein binding;RNA binding	Pf00274	11674	ENSMUSG00000030695.14	Aldoa	7	Metabolic pathways; Biosynthesis of amino acids; Glycolysis / Gluconeogenesis; Pentose phosphate pathway; HIF-1 signaling pathway; Carbon metabolism; Fructose and mannose metabolism	Glycolysis and Gluconeogenesis	Platelet degranulation ; Neutrophil degranulation; Gluconeogenesis; Glycolysis	20	0	361.2	378.3	366.6	131.4	152.4	134.4	502.2	469.3	496.5	Not Found	Not Found	Not Found	Not Found	Not Found	Not Found	Not Found	Not Found	Not Found	High	Not Found	High
FALSE	High	Master Protein	Q8K2B3	Succinate dehydrogenase [ubiquinone] flavoprotein subunit, mitochondrial OS=Mus musculus OX=10090 GN=Sdha PE=1 SV=1	0.008	0.884	2	1	2	1	664	72.5	7.37	0	1	metabolic process;transport	membrane;mitochondrion	catalytic activity;nucleotide binding	Pf00890, Pf02910	66945	ENSMUSG00000021577.13	Sdha	13	Citrate cycle (TCA cycle); Metabolic pathways; Huntington's disease; Non-alcoholic fatty liver disease (NAFLD); Oxidative phosphorylation; Parkinson's disease; Alzheimer's disease; Carbon metabolism	Electron Transport Chain; TCA Cycle	Citric acid cycle (TCA cycle)	14	0		372.3	346.1		163.9	169.9		463.8	484.1	Not Found	Not Found	Not Found	Not Found	Not Found	Not Found	Not Found	Not Found	Not Found	Not Found	Not Found	Not Found
FALSE	High	Master Protein	P08113	Endoplasmin OS=Mus musculus OX=10090 GN=Hsp90b1 PE=1 SV=2	0	2.338	1	1	1	1	802	92.4	4.82	2.03	1	cell organization and biogenesis;metabolic process;regulation of biological process;response to stimulus;transport	cytosol;endoplasmic reticulum;extracellular;membrane;nucleus;organelle lumen	nucleotide binding;protein binding;RNA binding	Pf00183, Pf02518, Pf13589	22027	ENSMUSG00000020048.13	Hsp90b1	10	Thyroid hormone synthesis; Pathways in cancer; PI3K-Akt signaling pathway; Protein processing in endoplasmic reticulum; Estrogen signaling pathway; Prostate cancer	Focal Adhesion-PI3K-Akt-mTOR-signaling pathway	Regulation of Insulin-like Growth Factor (IGF) transport and uptake by Insulin-like Growth Factor Binding Proteins (IGFBPs); Post-translational protein phosphorylation; Scavenging by Class A Receptors; Trafficking and processing of endosomal TLR	18	0		370.6			144.7			484.7		Not Found	Not Found	Not Found	Not Found	Not Found	Not Found	Not Found	Not Found	Not Found	Not Found	Not Found	Not Found
FALSE	Medium	Master Protein	P26041	Moesin OS=Mus musculus OX=10090 GN=Msn PE=1 SV=3	0.011	0.802	3	1	1	1	577	67.7	6.6	0	1	cell differentiation;cell organization and biogenesis;cell proliferation;cellular component movement;regulation of biological process;response to stimulus	cell surface;cytoplasm;cytoskeleton;cytosol;membrane;nucleus	protein binding;RNA binding	Pf00373, Pf00769, Pf09379, Pf09380	17698	ENSMUSG00000031207.16	Msn	X	Leukocyte transendothelial migration; Regulation of actin cytoskeleton; Proteoglycans in cancer; Measles	Regulation of Actin Cytoskeleton		5	0	362.2			173.3			464.5			Not Found	Not Found	Not Found	Not Found	Not Found	Not Found	Not Found	Not Found	Not Found	Not Found	Not Found	Not Found
FALSE	High	Master Protein	Q9CZN7	Serine hydroxymethyltransferase, mitochondrial OS=Mus musculus OX=10090 GN=Shmt2 PE=1 SV=1	0	3.312	2	1	2	1	504	55.7	8.47	4.52	1	cell organization and biogenesis;metabolic process;regulation of biological process;response to stimulus	cytoplasm;cytoskeleton;membrane;mitochondrion;nucleus;organelle lumen	catalytic activity;protein binding	Pf00464	108037	ENSMUSG00000025403.5	Shmt2	10	Metabolic pathways; Biosynthesis of amino acids; Glycine, serine and threonine metabolism; Antifolate resistance; Carbon metabolism; One carbon pool by folate; Glyoxylate and dicarboxylate metabolism	One carbon metabolism and related pathways; One Carbon Metabolism; Glutathione and one carbon metabolism	Metabolism of folate and pterines	14	0		389.4	385.3		121.9	112.6		488.8	502.1	Not Found	Not Found	Not Found	Not Found	Not Found	Not Found	Not Found	Not Found	Not Found	Not Found	Not Found	Not Found
FALSE	High	Master Protein	P01897	H-2 class I histocompatibility antigen, L-D alpha chain OS=Mus musculus OX=10090 GN=H2-L PE=1 SV=2	0	2.002	4	2	3	2	362	40.7	6.25	5.89	2	defense response;regulation of biological process;response to stimulus	cell surface;endoplasmic reticulum;Golgi;membrane	protein binding;RNA binding	Pf00129, Pf06623, Pf07654, Pf08205	14964		H2-D1	17				0	0		412.9	383.1		84.1	106.5		503	507.9	Not Found	Not Found	Not Found	Not Found	Not Found	Not Found	Not Found	Not Found	Not Found	Not Found	Not Found	High
FALSE	High	Master Protein	P07356	Annexin A2 OS=Mus musculus OX=10090 GN=Anxa2 PE=1 SV=2	0	13.499	19	6	12	6	339	38.7	7.69	18.33	6	cell organization and biogenesis;metabolic process;regulation of biological process;response to stimulus;transport	cell surface;cytoplasm;cytosol;endosome;extracellular;membrane;nucleus	enzyme regulator activity;metal ion binding;protein binding;RNA binding	Pf00191	12306	ENSMUSG00000032231.14	Anxa2	9		Prostaglandin Synthesis and Regulation	Dissolution of Fibrin Clot; Neutrophil degranulation	6	0	427.9	418.3	408.4	69.4	54.9	54.1	500.8	526.8	537.5	Not Found	Not Found	Not Found	Not Found	Not Found	Not Found	Not Found	Not Found	Not Found	High	Not Found	Not Found
FALSE	High	Master Protein	Q9DCD0	6-phosphogluconate dehydrogenase, decarboxylating OS=Mus musculus OX=10090 GN=Pgd PE=1 SV=3	0	4.671	5	2	2	2	483	53.2	7.23	2.16	2	metabolic process	cytoplasm;nucleus	catalytic activity;nucleotide binding	Pf00393, Pf03446	110208	ENSMUSG00000028961.15	Pgd	4	Glutathione metabolism; Metabolic pathways; Pentose phosphate pathway; Carbon metabolism	Pentose Phosphate Pathway	Pentose phosphate pathway (hexose monophosphate shunt)	8	0			374.2			161.2			464.7	Not Found	Not Found	Not Found	Not Found	Not Found	Not Found	Not Found	Not Found	Not Found	Not Found	High	Not Found
FALSE	High	Master Protein	Q64337	Sequestosome-1 OS=Mus musculus OX=10090 GN=Sqstm1 PE=1 SV=1	0	8.844	10	3	5	3	442	48.1	5.21	7.16	3	cell communication;cell death;cell differentiation;cell organization and biogenesis;metabolic process;regulation of biological process;response to stimulus	cytoplasm;cytosol;endoplasmic reticulum;endosome;nucleus;vacuole	metal ion binding;protein binding	Pf00564, Pf00569	18412	ENSMUSG00000015837.15	Sqstm1	11	Osteoclast differentiation	IL-1 Signaling Pathway	Interleukin-1 family signaling; Pink/Parkin Mediated Mitophagy; NRIF signals cell death from the nucleus; Signalling by NGF; NF-kB is activated and signals survival; p75NTR recruits signalling complexes	17	0			392.5			131.3			473	Not Found	Not Found	Not Found	Not Found	Not Found	Not Found	Not Found	Not Found	Not Found	Not Found	High	High
FALSE	High	Master Protein	Q60930	Voltage-dependent anion-selective channel protein 2 OS=Mus musculus OX=10090 GN=Vdac2 PE=1 SV=2	0	27.096	32	8	23	8	295	31.7	7.49	41.82	8	regulation of biological process;transport	membrane;mitochondrion;nucleus	nucleotide binding;protein binding;transporter activity	Pf01459	22334	ENSMUSG00000021771.13	Vdac2	14	NOD-like receptor signaling pathway; HTLV-I infection; Huntington's disease; Parkinson's disease; cGMP-PKG signaling pathway; Calcium signaling pathway			6	0	423.3	457	399.6	49	65.5	62	523.7	474.1	535.5	Not Found	Not Found	Not Found	Not Found	Not Found	Not Found	Not Found	Not Found	Not Found	High	High	High
FALSE	High	Master Protein	P40124	Adenylyl cyclase-associated protein 1 OS=Mus musculus OX=10090 GN=Cap1 PE=1 SV=4	0	1.559	2	1	2	1	474	51.5	7.52	3.71	1	cell organization and biogenesis;cellular component movement;regulation of biological process;response to stimulus;transport	cytoplasm;cytoskeleton;cytosol;extracellular;membrane	protein binding	Pf01213, Pf07986, Pf08603	12331	ENSMUSG00000028656.14	Cap1	4		Insulin Signaling	Neutrophil degranulation	4	0		402.6	392.1		112.9	146.3		475.5	461.6	Not Found	Not Found	Not Found	Not Found	Not Found	Not Found	Not Found	Not Found	Not Found	Not Found	High	Not Found
FALSE	High	Master Protein	Q3U3I9	Zinc finger protein 865 OS=Mus musculus OX=10090 GN=Znf865 PE=2 SV=1	0.01	0.834	1	1	1	1	1058	111.6	9.13	0	1	metabolic process;regulation of biological process	nucleus	DNA binding;metal ion binding	Pf13465	319748	ENSMUSG00000074405.7	Zfp865	7				0	0		404			120.7			475.3		Not Found	Not Found	Not Found	Not Found	Not Found	Not Found	Not Found	Not Found	Not Found	Not Found	Not Found	Not Found
FALSE	High	Master Protein	P06151	L-lactate dehydrogenase A chain OS=Mus musculus OX=10090 GN=Ldha PE=1 SV=3	0	8.481	7	2	6	2	332	36.5	7.74	15.26	2	cell communication;metabolic process;response to stimulus	cytoplasm;cytosol;membrane;mitochondrion;nucleus	catalytic activity;protein binding	Pf00056, Pf02866	16828	ENSMUSG00000063229.15	Ldha	7	Pyruvate metabolism; Metabolic pathways; Cysteine and methionine metabolism; Glycolysis / Gluconeogenesis; Propanoate metabolism; HIF-1 signaling pathway; Central carbon metabolism in cancer; Glucagon signaling pathway	Glycolysis and Gluconeogenesis	Pyruvate metabolism	13	0	404.2	414.8	396.7	116	114.1	130.6	476.5	467.7	470.1	Not Found	Not Found	Not Found	Not Found	Not Found	Not Found	Not Found	Not Found	Not Found	High	High	High
FALSE	High	Master Protein	P16110	Galectin-3 OS=Mus musculus OX=10090 GN=Lgals3 PE=1 SV=3	0	9.381	14	3	7	3	264	27.5	8.38	17.06	3	cell differentiation;cell organization and biogenesis;cellular component movement;defense response;metabolic process;regulation of biological process;response to stimulus	cell surface;cytoplasm;extracellular;membrane;nucleus;spliceosomal complex	protein binding;receptor activity;RNA binding;signal transducer activity	Pf00337	16854		Lgals3	14				0	0	434.4	396.8	417.3	139	93.3	79.7	426.6	510	503	Not Found	Not Found	Not Found	Not Found	Not Found	Not Found	Not Found	Not Found	Not Found	Not Found	Not Found	Not Found
FALSE	High	Master Protein	Q9Z1N5	Spliceosome RNA helicase Ddx39b OS=Mus musculus OX=10090 GN=Ddx39b PE=1 SV=1	0.002	1.433	2	1	3	1	428	49	5.67	1.84	1	cell organization and biogenesis;metabolic process;regulation of biological process;response to stimulus;transport	cytoplasm;nucleus;spliceosomal complex	catalytic activity;nucleotide binding;protein binding;RNA binding	Pf00270, Pf00271, Pf14617	53817	ENSMUSG00000019432.15	Ddx39b	17	mRNA surveillance pathway; Spliceosome; Influenza A; RNA transport	mRNA processing	mRNA 3'-end processing; Cleavage of Growing Transcript in the Termination Region ; Transport of Mature mRNA derived from an Intron-Containing Transcript	14	0	388.9		422.1	118.4		122.5	476.2		443	High	Not Found	Not Found	Not Found	Not Found	Not Found	Not Found	Not Found	Not Found	Not Found	Not Found	High
FALSE	High	Master Protein	Q64339	Ubiquitin-like protein ISG15 OS=Mus musculus OX=10090 GN=Isg15 PE=1 SV=4	0	2.725	6	1	3	1	161	17.9	7.9	7.58	1	defense response;metabolic process;regulation of biological process;response to stimulus	cytoplasm;extracellular	protein binding	Pf00240, Pf11976	100038882	ENSMUSG00000035692.6	Isg15	4	RIG-I-like receptor signaling pathway	Type II interferon signaling (IFNG)	Termination of translesion DNA synthesis; ISG15 antiviral mechanism	11	0	432	431.1	399.2	99.9	93.2	107.4	465.6	470.4	489.1	Not Found	Not Found	Not Found	Not Found	Not Found	Not Found	Not Found	Not Found	Not Found	High	High	High
FALSE	High	Master Protein	Q9D1D4	Transmembrane emp24 domain-containing protein 10 OS=Mus musculus OX=10090 GN=Tmed10 PE=1 SV=1	0.007	1.268	4	1	1	1	219	24.9	6.7	0	1	cell organization and biogenesis;regulation of biological process;response to stimulus;transport	endoplasmic reticulum;Golgi;membrane	protein binding	Pf01105	68581	ENSMUSG00000021248.8	Tmed10	12		mRNA processing	Cargo concentration in the ER; COPI-mediated anterograde transport; COPI-dependent Golgi-to-ER retrograde traffic; COPII (Coat Protein 2) Mediated Vesicle Transport	14	0			417.4			111.9			470.7	Not Found	Not Found	Not Found	Not Found	Not Found	Not Found	Not Found	Not Found	Not Found	Not Found	Not Found	Not Found
FALSE	High	Master Protein	Q03265	ATP synthase subunit alpha, mitochondrial OS=Mus musculus OX=10090 GN=Atp5f1a PE=1 SV=1	0	14.236	9	5	11	5	553	59.7	9.19	16.41	5	metabolic process;regulation of biological process;transport	membrane;mitochondrion	catalytic activity;nucleotide binding;protein binding;RNA binding;transporter activity	Pf00006, Pf00306, Pf02663, Pf02874, Pf05943	11946	ENSMUSG00000025428.15	Atp5a1	18	Metabolic pathways; Huntington's disease; Oxidative phosphorylation; Parkinson's disease; Alzheimer's disease	Oxidative phosphorylation; Electron Transport Chain	Cristae formation; Formation of ATP by chemiosmotic coupling	14	0	429	442.3	402.1	74.9	110.8	140.3	496	446.9	455	Not Found	Not Found	Not Found	Not Found	Not Found	Not Found	Not Found	Not Found	Not Found	Not Found	Not Found	High
FALSE	High	Master Protein	Q9DBG6	Dolichyl-diphosphooligosaccharide--protein glycosyltransferase subunit 2 OS=Mus musculus OX=10090 GN=Rpn2 PE=1 SV=1	0.006	1.067	3	1	1	1	631	69	5.81	0	1	metabolic process;response to stimulus	endoplasmic reticulum;membrane	catalytic activity	Pf05817	20014	ENSMUSG00000027642.15	Rpn2	2	Metabolic pathways; N-Glycan biosynthesis; Protein processing in endoplasmic reticulum	Proteasome Degradation		4	0		376.6			219			404.4		Not Found	Not Found	Not Found	Not Found	Not Found	Not Found	Not Found	Not Found	Not Found	Not Found	Not Found	Not Found
FALSE	High	Master Protein	Q62159	Rho-related GTP-binding protein RhoC OS=Mus musculus OX=10090 GN=Rhoc PE=1 SV=2	0	2.329	6	1	3	1	193	22	6.58	2.1	1	cell organization and biogenesis;cellular component movement;regulation of biological process;response to stimulus	cytosol;membrane;nucleus	catalytic activity;nucleotide binding;protein binding;signal transducer activity	Pf00025, Pf00071, Pf08477	11853	ENSMUSG00000002233.13	Rhoc	3		Spinal Cord Injury	Rho GTPase cycle; RHO GTPases Activate ROCKs; RHO GTPases activate PKNs; RHO GTPases Activate Formins; G alpha (12/13) signalling events; RHO GTPases activate CIT; Sema4D induced cell migration and growth-cone collapse	17	0			339.6			296.4			364	Not Found	Not Found	Not Found	Not Found	Not Found	Not Found	Not Found	Not Found	Not Found	Not Found	Not Found	Not Found
FALSE	High	Master Protein	Q99PL5	Ribosome-binding protein 1 OS=Mus musculus OX=10090 GN=Rrbp1 PE=1 SV=2	0	5.081	1	2	4	2	1605	172.8	9.33	2.34	2	metabolic process;regulation of biological process;response to stimulus;transport	endoplasmic reticulum;membrane;ribosome	protein binding;receptor activity;structural molecule activity	Pf00038, Pf03276, Pf03962, Pf04111, Pf04156, Pf05104, Pf08317, Pf09606, Pf09726, Pf10186, Pf12128, Pf13779	81910		Rrbp1	2	Protein processing in endoplasmic reticulum			1	0	425.2			125.2			449.6			Not Found	Not Found	Not Found	Not Found	Not Found	Not Found	Not Found	Not Found	Not Found	Not Found	Not Found	Not Found
FALSE	High	Master Protein	Q61656	Probable ATP-dependent RNA helicase DDX5 OS=Mus musculus OX=10090 GN=Ddx5 PE=1 SV=2	0	2.463	2	1	1	1	614	69.2	8.92	1.93	1	cell differentiation;cell organization and biogenesis;metabolic process;regulation of biological process;response to stimulus	cytoplasm;membrane;nucleus;spliceosomal complex	catalytic activity;nucleotide binding;protein binding;RNA binding	Pf00270, Pf00271, Pf08061	13207		Ddx5	11		mRNA processing		1	0		430.1			111.7			452.1		Not Found	Not Found	Not Found	Not Found	Not Found	Not Found	Not Found	Not Found	Not Found	Not Found	High	Not Found
FALSE	Medium	Master Protein	P62889	60S ribosomal protein L30 OS=Mus musculus OX=10090 GN=Rpl30 PE=1 SV=2	0.011	0.787	5	1	1	1	115	12.8	9.63	1.62	1	defense response;metabolic process;response to stimulus	membrane;nucleus;ribosome	RNA binding;structural molecule activity	Pf01248	19946; 667779; 666899	ENSMUSG00000058600.13	Rpl30; Rpl30-ps8; Gm12191	15; 12; 11	Ribosome	Selenium metabolism/Selenoproteins; Cytoplasmic Ribosomal Proteins; TNF-alpha NF-kB Signaling Pathway	L13a-mediated translational silencing of Ceruloplasmin expression; Nonsense Mediated Decay (NMD) independent of the Exon Junction Complex (EJC); Nonsense Mediated Decay (NMD) enhanced by the Exon Junction Complex (EJC); GTP hydrolysis and joining of the 60S ribosomal subunit; Formation of a pool of free 40S subunits; Major pathway of rRNA processing in the nucleolus and cytosol; SRP-dependent cot…	19	0	426.4			127.1			446.5			Not Found	Not Found	Not Found	Not Found	Not Found	Not Found	Not Found	Not Found	Not Found	Not Found	Not Found	Not Found
FALSE	High	Master Protein	Q8VEK3	Heterogeneous nuclear ribonucleoprotein U OS=Mus musculus OX=10090 GN=Hnrnpu PE=1 SV=1	0	10.47	4	3	9	3	800	87.9	6.24	24.46	3	cell differentiation;metabolic process;regulation of biological process;response to stimulus	cell surface;chromosome;cytoplasm;membrane;nucleus;spliceosomal complex	DNA binding;nucleotide binding;protein binding;RNA binding	Pf00622, Pf13671	51810	ENSMUSG00000039630.10; ENSMUSG00000111145.1	Hnrnpu	1; CHR_MG4281_PATCH	Spliceosome	PluriNetWork; mRNA processing	mRNA Splicing - Major Pathway	7	0	416.2	418.7	425.7	157	160	133.1	423.3	421.3	434.2	Not Found	Not Found	Not Found	Not Found	Not Found	Not Found	Not Found	Not Found	Not Found	High	Not Found	High
FALSE	High	Master Protein	P29341	Polyadenylate-binding protein 1 OS=Mus musculus OX=10090 GN=Pabpc1 PE=1 SV=2	0.007	1.308	2	1	3	1	636	70.6	9.5	0	1	metabolic process;regulation of biological process	cytoplasm;cytosol;membrane;nucleus;spliceosomal complex	protein binding;RNA binding	Pf00076, Pf00658, Pf13893, Pf14259	18458	ENSMUSG00000022283.14	Pabpc1	15	mRNA surveillance pathway; RNA degradation; RNA transport	Translation Factors; mRNA processing	L13a-mediated translational silencing of Ceruloplasmin expression; Nonsense Mediated Decay (NMD) independent of the Exon Junction Complex (EJC); Nonsense Mediated Decay (NMD) enhanced by the Exon Junction Complex (EJC); AUF1 (hnRNP D0) binds and destabilizes mRNA; Translation initiation complex formation; Deadenylation of mRNA	20	0	412.7	414.5	449.9	164.7	152.2	136.1	422.6	433.3	414	Not Found	Not Found	Not Found	Not Found	Not Found	Not Found	Not Found	Not Found	Not Found	Not Found	Not Found	Not Found
FALSE	High	Master Protein	Q8BGS7	Choline/ethanolaminephosphotransferase 1 OS=Mus musculus OX=10090 GN=Cept1 PE=1 SV=1	0.007	1.357	3	1	1	1	416	46.4	8.1	1.98	1	metabolic process	endoplasmic reticulum;membrane;nucleus	catalytic activity;metal ion binding	Pf01066	99712	ENSMUSG00000040774.15	Cept1	3	Metabolic pathways; Ether lipid metabolism; Glycerophospholipid metabolism	One carbon metabolism and related pathways; Kennedy pathway	Synthesis of PC; Synthesis of PE	11	0	402.4			197.6			400			Not Found	Not Found	Not Found	Not Found	Not Found	Not Found	Not Found	Not Found	Not Found	Not Found	Not Found	Not Found
FALSE	High	Master Protein	P10852	4F2 cell-surface antigen heavy chain OS=Mus musculus OX=10090 GN=Slc3a2 PE=1 SV=1	0	3.481	3	1	3	1	526	58.3	5.91	4.51	1	metabolic process;response to stimulus;transport	cell surface;cytosol;membrane;nucleus	catalytic activity;protein binding;RNA binding;transporter activity	Pf00128	17254	ENSMUSG00000010095.13	Slc3a2	19	mTOR signaling pathway; Protein digestion and absorption		Amino acid transport across the plasma membrane; Tryptophan catabolism; Basigin interactions	13	0		439.2	373.7		171.3	204		389.5	413.5	High	Not Found	Not Found	Not Found	Not Found	Not Found	Not Found	Not Found	Not Found	Not Found	Not Found	High
FALSE	High	Master Protein	P28798	Progranulin OS=Mus musculus OX=10090 GN=Grn PE=1 SV=2	0	3.142	2	1	1	1	589	63.4	6.8	2.68	1	cell proliferation;regulation of biological process;response to stimulus;transport	endoplasmic reticulum;endosome;extracellular;mitochondrion;vacuole	protein binding;RNA binding	Pf00396	14824		Grn	11				0	0			453.6			103			443.5	Not Found	Not Found	Not Found	Not Found	Not Found	Not Found	Not Found	Not Found	Not Found	Not Found	Not Found	Not Found
FALSE	High	Master Protein	P38647	Stress-70 protein, mitochondrial OS=Mus musculus OX=10090 GN=Hspa9 PE=1 SV=3	0	5.359	5	3	5	3	679	73.4	6.07	6.02	3	cell differentiation;cell organization and biogenesis;metabolic process;regulation of biological process;transport	cytoplasm;mitochondrion;nucleus;organelle lumen	nucleotide binding;protein binding;RNA binding	Pf00012, Pf06723	15526	ENSMUSG00000024359.8	Hspa9	18	RNA degradation; Tuberculosis			2	0	435.4	458.3		134.9	110.9		429.7	430.8		Not Found	Not Found	Not Found	Not Found	Not Found	Not Found	Not Found	Not Found	Not Found	Not Found	Not Found	Not Found
FALSE	High	Master Protein	E9Q555	E3 ubiquitin-protein ligase RNF213 OS=Mus musculus OX=10090 GN=Rnf213 PE=1 SV=2	0	2.044	0	1	2	1	5152	584.4	6.8	0	1	cell organization and biogenesis;metabolic process;regulation of biological process	cytoplasm;cytosol;membrane	catalytic activity;metal ion binding;nucleotide binding;protein binding	Pf00097, Pf07728, Pf12773, Pf13248, Pf13639, Pf13920, Pf13923, Pf14634, Pf15227	672511	ENSMUSG00000070327.14	Rnf213	11			Antigen processing: Ubiquitination & Proteasome degradation	4	0	478.5		464.9	79.9		72.1	441.7		463	Not Found	Not Found	Not Found	Not Found	Not Found	Not Found	Not Found	Not Found	Not Found	Not Found	Not Found	Not Found
FALSE	High	Master Protein	Q8BTM8	Filamin-A OS=Mus musculus OX=10090 GN=Flna PE=1 SV=5	0	11.702	3	6	9	5	2647	281	6.04	9.92	6	cell organization and biogenesis;cellular component movement;metabolic process;regulation of biological process;response to stimulus;transport	cytoplasm;cytoskeleton;cytosol;membrane;nucleus	protein binding;RNA binding;signal transducer activity	Pf00307, Pf00630	192176	ENSMUSG00000031328.15	Flna	X		TNF-alpha NF-kB Signaling Pathway; MAPK signaling pathway; Focal Adhesion	RHO GTPases activate PAKs; Cell-extracellular matrix interactions; Platelet degranulation ; GP1b-IX-V activation signalling	15	1	407.9	437.5	499.1	141.7	140	83.2	450.4	419.3	417.8	Not Found	Not Found	Not Found	Not Found	Not Found	Not Found	Not Found	Not Found	Not Found	Not Found	High	Not Found
FALSE	High	Master Protein	P17182	Alpha-enolase OS=Mus musculus OX=10090 GN=Eno1 PE=1 SV=3	0	12.947	17	6	13	6	434	47.1	6.8	18.31	6	metabolic process;regulation of biological process;response to stimulus	cell surface;cytoplasm;cytosol;membrane;nucleus	catalytic activity;DNA binding;metal ion binding;protein binding;RNA binding	Pf00113, Pf03952, Pf13378	13806; 433182	ENSMUSG00000059040.4; ENSMUSG00000063524.13	Eno1; Gm5506; Eno1b	4; 18	RNA degradation; Metabolic pathways; Biosynthesis of amino acids; Glycolysis / Gluconeogenesis; HIF-1 signaling pathway; Carbon metabolism	Glycolysis and Gluconeogenesis	Gluconeogenesis; Glycolysis	12	0	471.1	476.6	464.7	72.5	62.3	93.1	453.2	458	434.4	Not Found	Not Found	Not Found	Not Found	Not Found	Not Found	Not Found	Not Found	Not Found	High	High	High
FALSE	High	Master Protein	P29477	Nitric oxide synthase, inducible OS=Mus musculus OX=10090 GN=Nos2 PE=1 SV=1	0	11.77	5	5	13	5	1144	130.5	7.72	18.85	5	defense response;metabolic process;regulation of biological process;response to stimulus;transport	cytoplasm;cytoskeleton;cytosol;membrane;nucleus	catalytic activity;enzyme regulator activity;metal ion binding;nucleotide binding;protein binding	Pf00175, Pf00258, Pf00667, Pf02898	18126	ENSMUSG00000020826.8	Nos2	11	Chagas disease (American trypanosomiasis); Arginine and proline metabolism; Toxoplasmosis; Metabolic pathways; Small cell lung cancer; Tuberculosis; Pertussis; Salmonella infection; HIF-1 signaling pathway; Pathways in cancer; Calcium signaling pathway; Leishmaniasis; Arginine biosynthesis; Amoebiasis; Peroxisome	Type II interferon signaling (IFNG); Spinal Cord Injury; Focal Adhesion-PI3K-Akt-mTOR-signaling pathway	Nitric oxide stimulates guanylate cyclase; ROS, RNS production in phagocytes	24	0	468.3	479.1	443.7	109.7	113.6	81.5	420	407.4	474.8	Not Found	Not Found	Not Found	Not Found	Not Found	Not Found	Not Found	Not Found	Not Found	High	Not Found	Not Found
FALSE	High	Master Protein	Q9R190	Metastasis-associated protein MTA2 OS=Mus musculus OX=10090 GN=Mta2 PE=1 SV=1	0.006	1.069	1	1	3	1	668	75	9.67	5.76	1	cell organization and biogenesis;metabolic process;regulation of biological process	membrane;nucleus	catalytic activity;DNA binding;metal ion binding;protein binding	Pf00249, Pf00320, Pf01426, Pf01448	23942	ENSMUSG00000071646.9	Mta2	19		PluriNetWork; EGFR1 Signaling Pathway	Regulation of PTEN gene transcription; Regulation of TP53 Activity through Acetylation; RNA Polymerase I Transcription Initiation	16	0	446.9	462.5	474.4	107.8	110.5	108.4	445.3	427	417.2	Not Found	Not Found	Not Found	Not Found	Not Found	Not Found	Not Found	Not Found	Not Found	Not Found	Not Found	Not Found
FALSE	High	Master Protein	P35700	Peroxiredoxin-1 OS=Mus musculus OX=10090 GN=Prdx1 PE=1 SV=1	0	14.211	22	5	14	5	199	22.2	8.12	23.15	5	cell proliferation;cellular homeostasis;defense response;metabolic process;regulation of biological process;response to stimulus	cytoplasm;cytosol;mitochondrion;nucleus;organelle lumen	antioxidant activity;catalytic activity;protein binding;RNA binding	Pf00578, Pf08534, Pf10417	18477	ENSMUSG00000028691.12	Prdx1	4	Peroxisome		Detoxification of Reactive Oxygen Species; TP53 Regulates Metabolic Genes	9	0	474.9	449.5	460.5	90.4	103	123.7	429.7	445.8	413.9	Not Found	Not Found	Not Found	Not Found	Not Found	Not Found	Not Found	Not Found	Not Found	High	High	High
FALSE	High	Master Protein	P52480	Pyruvate kinase PKM OS=Mus musculus OX=10090 GN=Pkm PE=1 SV=4	0	37.817	32	13	29	13	531	57.8	7.47	40.33	13	cell death;cell organization and biogenesis;metabolic process;response to stimulus	cytoplasm;cytosol;mitochondrion;nucleus	catalytic activity;metal ion binding;nucleotide binding;protein binding;RNA binding	Pf00224, Pf02887	18746	ENSMUSG00000032294.17	Pkm	9	Pyruvate metabolism; Type II diabetes mellitus; Metabolic pathways; Biosynthesis of amino acids; Purine metabolism; Glycolysis / Gluconeogenesis; Carbon metabolism; Central carbon metabolism in cancer; Glucagon signaling pathway; Viral carcinogenesis	Glycolysis and Gluconeogenesis; Purine metabolism	Neutrophil degranulation; Glycolysis	19	0	420.3	438.4	420.9	180	176.7	163.7	397.5	379.6	412.5	Not Found	Not Found	Not Found	Not Found	Not Found	Not Found	Not Found	Not Found	Not Found	Not Found	High	High
FALSE	High	Master Protein	P17751	Triosephosphate isomerase OS=Mus musculus OX=10090 GN=Tpi1 PE=1 SV=4	0	18.852	29	7	19	7	299	32.2	5.74	21.24	7	development;metabolic process	cytosol;nucleus	catalytic activity;protein binding	Pf00121	21991	ENSMUSG00000023456.14	Tpi1	6	Metabolic pathways; Biosynthesis of amino acids; Glycolysis / Gluconeogenesis; Inositol phosphate metabolism; Carbon metabolism; Fructose and mannose metabolism	Fatty Acid Beta Oxidation; Glycolysis and Gluconeogenesis	Gluconeogenesis; Glycolysis	13	0	474.2	488.8	452.4	98	67.8	100.8	423	435.8	443.6	Not Found	Not Found	Not Found	Not Found	Not Found	Not Found	Not Found	Not Found	Not Found	High	High	High
FALSE	High	Master Protein	P10404	MLV-related proviral Env polyprotein OS=Mus musculus OX=10090 PE=1 SV=3	0	5.66	3	2	2	2	641	69.6	7.96	2.73	2		membrane	metal ion binding;structural molecule activity	Pf00429			Env					0	0	434		424.5	233.3		96.4	309.5		479.1	Not Found	Not Found	Not Found	Not Found	Not Found	Not Found	Not Found	Not Found	Not Found	High	Not Found	Not Found
FALSE	High	Master Protein	P62814	V-type proton ATPase subunit B, brain isoform OS=Mus musculus OX=10090 GN=Atp6v1b2 PE=1 SV=1	0	2.166	3	1	2	1	511	56.5	5.81	2.02	1	metabolic process;transport	cytoplasm;cytosol;membrane	catalytic activity;nucleotide binding;transporter activity	Pf00006, Pf00306, Pf02874	11966	ENSMUSG00000006273.14	Atp6v1b2	8	mTOR signaling pathway; Rheumatoid arthritis; Metabolic pathways; Phagosome; Oxidative phosphorylation; Synaptic vesicle cycle; Collecting duct acid secretion		Ion channel transport; ROS, RNS production in phagocytes; Transferrin endocytosis and recycling; Insulin receptor recycling	18	0	448.5	427.6		170.7	151		380.8	421.4		Not Found	Not Found	Not Found	Not Found	Not Found	Not Found	Not Found	Not Found	Not Found	Not Found	Not Found	Not Found
FALSE	High	Master Protein	P63101	14-3-3 protein zeta/delta OS=Mus musculus OX=10090 GN=Ywhaz PE=1 SV=1	0	5.875	14	3	5	2	245	27.8	4.79	2.55	3	cell organization and biogenesis;regulation of biological process;response to stimulus;transport	cytoplasm;cytosol;membrane;mitochondrion;nucleus	protein binding;RNA binding	Pf00244	22631	ENSMUSG00000022285.16	Ywhaz	15	Epstein-Barr virus infection; Hippo signaling pathway; Hepatitis B; Oocyte meiosis; Cell cycle; PI3K-Akt signaling pathway; Viral carcinogenesis	IL-5 Signaling Pathway; TNF-alpha NF-kB Signaling Pathway; IL-3 Signaling Pathway; Myometrial Relaxation and Contraction Pathways; Alpha6-Beta4 Integrin Signaling Pathway; Calcium Regulation in the Cardiac Cell	Translocation of GLUT4 to the plasma membrane; Activation of BAD and translocation to mitochondria ; Deactivation of the beta-catenin transactivating complex; RHO GTPases activate PKNs; Rap1 signalling; KSRP (KHSRP) binds and destabilizes mRNA; GP1b-IX-V activation signalling; TP53 Regulates Metabolic Genes; Chk1/Chk2(Cds1) mediated inactivation of Cyclin B:Cdk1 complex; Interleukin-3, 5 and GM-C…	50	1	474.4			94.4			427.5			Not Found	Not Found	Not Found	Not Found	Not Found	Not Found	Not Found	Not Found	Not Found	Not Found	Not Found	Not Found
FALSE	High	Master Protein	P60710	Actin, cytoplasmic 1 OS=Mus musculus OX=10090 GN=Actb PE=1 SV=1	0	74.627	37	16	62	16	375	41.7	5.48	139.44	16	cell organization and biogenesis;response to stimulus	cytoplasm;cytoskeleton;cytosol;membrane;nucleus	DNA binding;nucleotide binding;protein binding	Pf00022	11461	ENSMUSG00000029580.14	Actb	5	Oxytocin signaling pathway; Leukocyte transendothelial migration; Hypertrophic cardiomyopathy (HCM); Regulation of actin cytoskeleton; Arrhythmogenic right ventricular cardiomyopathy (ARVC); Focal adhesion; Hippo signaling pathway; Platelet activation; Dilated cardiomyopathy; Adherens junction; Phagosome; Proteoglycans in cancer; Salmonella infection; Thyroid hormone signaling pathway; Rap1 signa…	Myometrial Relaxation and Contraction Pathways; Regulation of Actin Cytoskeleton; Focal Adhesion	Interaction between L1 and Ankyrins; DNA Damage Recognition in GG-NER; VEGFA-VEGFR2 Pathway; Adherens junctions interactions; UCH proteinases; Regulation of actin dynamics for phagocytic cup formation; B-WICH complex positively regulates rRNA expression; RHO GTPases activate IQGAPs; Formation of annular gap junctions; RHO GTPases Activate Formins; Recycling pathway of L1; RHO GTPases Activate WAS…	68	0	456.9	458.2	462.7	127.6	126.6	123.1	411.5	411.3	411.3	Not Found	Not Found	Not Found	Not Found	Not Found	Not Found	Not Found	Not Found	Not Found	High	High	High
FALSE	High	Master Protein	P60334	Cysteine dioxygenase type 1 OS=Mus musculus OX=10090 GN=Cdo1 PE=1 SV=1	0.006	1.152	4	1	1	1	200	23	6.46	2.01	1	metabolic process;response to stimulus;transport	cytosol;membrane	catalytic activity;metal ion binding	Pf05995, Pf07847	12583	ENSMUSG00000033022.7	Cdo1	18	Taurine and hypotaurine metabolism; Metabolic pathways; Cysteine and methionine metabolism	One carbon metabolism and related pathways	Degradation of cysteine and homocysteine	8	0	462.7			123.1			414.2			Not Found	Not Found	Not Found	Not Found	Not Found	Not Found	Not Found	Not Found	Not Found	Not Found	Not Found	Not Found
FALSE	High	Master Protein	P11835	Integrin beta-2 OS=Mus musculus OX=10090 GN=Itgb2 PE=1 SV=2	0	2.129	3	2	3	2	771	85	7.12	0	2	cell organization and biogenesis;cell proliferation;cellular component movement;metabolic process;regulation of biological process;response to stimulus;transport	cell surface;membrane	metal ion binding;protein binding;receptor activity;signal transducer activity	Pf00362, Pf07965, Pf08725	16414		Itgb2	10	Leukocyte transendothelial migration; Regulation of actin cytoskeleton; Staphylococcus aureus infection; Rheumatoid arthritis; Hippo signaling pathway; Tuberculosis; Cell adhesion molecules (CAMs); HTLV-I infection; Phagosome; Complement and coagulation cascades; Pertussis; Rap1 signaling pathway; Legionellosis; Viral myocarditis; Natural killer cell mediated cytotoxicity; Leishmaniasis; Amoebias…	IL-5 Signaling Pathway; Focal Adhesion-PI3K-Akt-mTOR-signaling pathway; Integrin-mediated Cell Adhesion; Focal Adhesion		22	0	359.3		352.8	314.1		342.7	326.6		304.6	Not Found	Not Found	Not Found	Not Found	Not Found	Not Found	Not Found	Not Found	Not Found	Not Found	Not Found	Not Found
FALSE	High	Master Protein	P58252	Elongation factor 2 OS=Mus musculus OX=10090 GN=Eef2 PE=1 SV=2	0	15.265	6	4	12	4	858	95.3	6.83	14.23	4	cell differentiation;cell proliferation;metabolic process;regulation of biological process;response to stimulus	cytoplasm;cytosol;membrane;nucleus;ribosome	catalytic activity;nucleotide binding;protein binding;RNA binding	Pf00009, Pf00679, Pf03144, Pf03764, Pf14492	13629	ENSMUSG00000034994.10	Eef2	10	Oxytocin signaling pathway; AMPK signaling pathway	Translation Factors	Peptide chain elongation; Neutrophil degranulation; Protein methylation; Synthesis of diphthamide-EEF2	14	0	531.9	304.9		75.2	350.3		392.9	344.8		Not Found	Not Found	Not Found	Not Found	Not Found	Not Found	Not Found	Not Found	Not Found	Not Found	Not Found	Not Found
FALSE	High	Master Protein	Q99020	Heterogeneous nuclear ribonucleoprotein A/B OS=Mus musculus OX=10090 GN=Hnrnpab PE=1 SV=1	0	3.576	5	1	3	1	285	30.8	7.91	8.09	1	cell organization and biogenesis;metabolic process;regulation of biological process	cytoplasm;nucleus	DNA binding;protein binding;RNA binding	Pf00076, Pf08143, Pf13893, Pf14259	15384	ENSMUSG00000020358.17	Hnrnpab	11		mRNA processing		1	0	472.6	430.3	451.4	146.4	158.6	150.1	381	411.2	398.4	Not Found	Not Found	Not Found	Not Found	Not Found	Not Found	Not Found	Not Found	Not Found	Not Found	Not Found	Not Found
FALSE	High	Master Protein	Q00612	Glucose-6-phosphate 1-dehydrogenase X OS=Mus musculus OX=10090 GN=G6pdx PE=1 SV=3	0	2.856	2	1	2	1	515	59.2	6.49	2.18	1	metabolic process;regulation of biological process;response to stimulus	cytoplasm;cytosol;membrane;nucleus	catalytic activity;nucleotide binding;protein binding	Pf00479, Pf02781	14381	ENSMUSG00000031400.10	G6pdx	X	Glutathione metabolism; Metabolic pathways; Pentose phosphate pathway; Carbon metabolism; Central carbon metabolism in cancer	Glutathione metabolism; Pentose Phosphate Pathway; Glutathione and one carbon metabolism	Pentose phosphate pathway (hexose monophosphate shunt); TP53 Regulates Metabolic Genes	16	0	447.2		476.2	134.2		131.6	418.6		392.2	Not Found	Not Found	Not Found	Not Found	Not Found	Not Found	Not Found	Not Found	Not Found	Not Found	Not Found	Not Found
FALSE	High	Master Protein	P08249	Malate dehydrogenase, mitochondrial OS=Mus musculus OX=10090 GN=Mdh2 PE=1 SV=3	0	17.943	19	5	12	5	338	35.6	8.68	14.48	5	metabolic process	membrane;mitochondrion;nucleus;organelle lumen	catalytic activity;nucleotide binding;protein binding;RNA binding	Pf00056, Pf01073, Pf01118, Pf02866, Pf13460	17448	ENSMUSG00000019179.10	Mdh2	5	Pyruvate metabolism; Citrate cycle (TCA cycle); Metabolic pathways; Cysteine and methionine metabolism; Carbon metabolism; Glyoxylate and dicarboxylate metabolism	Glycolysis and Gluconeogenesis; TCA Cycle	Gluconeogenesis; Citric acid cycle (TCA cycle)	15	0	362.7	477.4	490.4	297.1	101.6	111.5	340.2	421	398.2	Not Found	Not Found	Not Found	Not Found	Not Found	Not Found	Not Found	Not Found	Not Found	Not Found	Not Found	Not Found
FALSE	High	Master Protein	A6BLY7	Keratin, type I cytoskeletal 28 OS=Mus musculus OX=10090 GN=Krt28 PE=1 SV=1	0	2.643	3	2	6	1	462	50.3	5.29	10.74	2		cytoplasm	structural molecule activity	Pf00038	70843	ENSMUSG00000055937.1	Krt28	11			Formation of the cornified envelope	3	0		428.7			194.9			369.2		Not Found	Not Found	Not Found	Not Found	Not Found	Not Found	Not Found	Not Found	Not Found	Not Found	High	Not Found
FALSE	High	Master Protein	P26039	Talin-1 OS=Mus musculus OX=10090 GN=Tln1 PE=1 SV=2	0	28.704	4	9	16	9	2541	269.7	6.18	23.24	9	cell organization and biogenesis;regulation of biological process;response to stimulus	cell surface;cytoplasm;cytoskeleton;membrane	protein binding;structural molecule activity	Pf00373, Pf01608, Pf02174, Pf08913, Pf09141, Pf09379	21894	ENSMUSG00000028465.16	Tln1	4	Focal adhesion; Platelet activation; HTLV-I infection; Rap1 signaling pathway	Primary Focal Segmental Glomerulosclerosis FSGS; Integrin-mediated Cell Adhesion; Focal Adhesion	p130Cas linkage to MAPK signaling for integrins; GRB2:SOS provides linkage to MAPK signaling for Integrins ; SEMA3A-Plexin repulsion signaling by inhibiting Integrin adhesion; Platelet degranulation ; Smooth Muscle Contraction	23	0	478.8	407.3	527.8	115.5	168.7	96.5	405.7	424	375.6	Not Found	Not Found	Not Found	Not Found	Not Found	Not Found	Not Found	Not Found	Not Found	Not Found	Not Found	Not Found
FALSE	Medium	Master Protein	P84099	60S ribosomal protein L19 OS=Mus musculus OX=10090 GN=Rpl19 PE=1 SV=1	0.011	0.746	5	1	1	1	196	23.5	11.47	0	1	metabolic process	membrane;ribosome	RNA binding;structural molecule activity	Pf01280	19921; 100041511	ENSMUSG00000017404.12	Rpl19; Rpl19-ps11	11; 8	Ribosome	Cytoplasmic Ribosomal Proteins; mRNA processing	L13a-mediated translational silencing of Ceruloplasmin expression; Nonsense Mediated Decay (NMD) independent of the Exon Junction Complex (EJC); Nonsense Mediated Decay (NMD) enhanced by the Exon Junction Complex (EJC); GTP hydrolysis and joining of the 60S ribosomal subunit; Formation of a pool of free 40S subunits; Major pathway of rRNA processing in the nucleolus and cytosol; SRP-dependent cot…	18	0		481.9			109.3			408.7		Not Found	Not Found	Not Found	Not Found	Not Found	Not Found	Not Found	Not Found	Not Found	Not Found	Not Found	Not Found
FALSE	High	Master Protein	Q99JI6	Ras-related protein Rap-1b OS=Mus musculus OX=10090 GN=Rap1b PE=1 SV=2	0	6.313	13	2	6	2	184	20.8	5.78	6.68	2	cell proliferation;regulation of biological process;response to stimulus	cytoplasm;cytosol;membrane	catalytic activity;nucleotide binding;protein binding	Pf00009, Pf00071, Pf08477	215449	ENSMUSG00000052681.8	Rap1b	10	Leukocyte transendothelial migration; MAPK signaling pathway; Pancreatic secretion; Ras signaling pathway; Focal adhesion; Long-term potentiation; Chemokine signaling pathway; Platelet activation; Neurotrophin signaling pathway; Rap1 signaling pathway; cAMP signaling pathway; Renal cell carcinoma	Signaling of Hepatocyte Growth Factor Receptor; Chemokine signaling pathway; MAPK signaling pathway; Integrin-mediated Cell Adhesion; Focal Adhesion	p130Cas linkage to MAPK signaling for integrins; GRB2:SOS provides linkage to MAPK signaling for Integrins ; Neutrophil degranulation; MET activates RAP1 and RAC1; Rap1 signalling	34	0	472.3	488.7	491.7	91.7	99.9	107.5	436.1	386.1	400.8	Not Found	Not Found	Not Found	Not Found	Not Found	Not Found	Not Found	Not Found	Not Found	Not Found	Not Found	Not Found
FALSE	High	Master Protein	O55143	Sarcoplasmic/endoplasmic reticulum calcium ATPase 2 OS=Mus musculus OX=10090 GN=Atp2a2 PE=1 SV=2	0	7.749	2	2	3	2	1044	114.8	5.34	7.52	2	cell organization and biogenesis;cellular homeostasis;regulation of biological process;response to stimulus;transport	cytoplasm;endoplasmic reticulum;membrane	catalytic activity;metal ion binding;nucleotide binding;protein binding;transporter activity	Pf00122, Pf00689, Pf00690, Pf00702, Pf08282, Pf12710, Pf13246	11938	ENSMUSG00000029467.15	Atp2a2	5	Hypertrophic cardiomyopathy (HCM); Pancreatic secretion; Arrhythmogenic right ventricular cardiomyopathy (ARVC); Dilated cardiomyopathy; Thyroid hormone signaling pathway; cGMP-PKG signaling pathway; Calcium signaling pathway; Alzheimer's disease; Cardiac muscle contraction; cAMP signaling pathway; Adrenergic signaling in cardiomyocytes	Alzheimers Disease; Myometrial Relaxation and Contraction Pathways; Calcium Regulation in the Cardiac Cell	Ion transport by P-type ATPases; Ion homeostasis; Reduction of cytosolic Ca++ levels	24	0	495.9		475.6	115.5		101.9	388.6		422.5	Not Found	Not Found	Not Found	Not Found	Not Found	Not Found	Not Found	Not Found	Not Found	Not Found	Not Found	Not Found
FALSE	High	Master Protein	Q8R081	Heterogeneous nuclear ribonucleoprotein L OS=Mus musculus OX=10090 GN=Hnrnpl PE=1 SV=2	0.007	1.346	1	1	3	1	586	63.9	8.1	6.9	1	cell communication;metabolic process;regulation of biological process;response to stimulus	cytoplasm;cytosol;membrane;nucleus	DNA binding;protein binding;RNA binding	Pf00076, Pf13893, Pf14259	15388	ENSMUSG00000015165.16	Hnrnpl	7		mRNA processing	mRNA Splicing - Major Pathway	5	0	443.1	437.5	439.7	183.8	172.2	222.4	369.1	387	329	Not Found	Not Found	Not Found	Not Found	Not Found	Not Found	Not Found	Not Found	Not Found	High	High	High
FALSE	High	Master Protein	P63017	Heat shock cognate 71 kDa protein OS=Mus musculus OX=10090 GN=Hspa8 PE=1 SV=1	0	11.42	8	5	14	3	646	70.8	5.52	10.59	5	cell organization and biogenesis;metabolic process;regulation of biological process;transport	cell surface;cytoplasm;cytosol;endosome;membrane;nucleus;spliceosomal complex;vacuole	catalytic activity;nucleotide binding;protein binding;RNA binding	Pf00012, Pf02463, Pf06723	15481	ENSMUSG00000015656.17	Hspa8	9	Endocytosis; MAPK signaling pathway; Toxoplasmosis; Epstein-Barr virus infection; Spliceosome; Legionellosis; Influenza A; Antigen processing and presentation; Protein processing in endoplasmic reticulum; Estrogen signaling pathway; Measles; Longevity regulating pathway - multiple species	Exercise-induced Circadian Regulation; MAPK signaling pathway; Exercise-induced Circadian Regulation	Regulation of HSF1-mediated heat shock response; Golgi Associated Vesicle Biogenesis; mRNA Splicing - Major Pathway; Attenuation phase; Neutrophil degranulation; AUF1 (hnRNP D0) binds and destabilizes mRNA; GABA synthesis, release, reuptake and degradation; HSP90 chaperone cycle for steroid hormone receptors (SHR); Protein methylation; Clathrin-mediated endocytosis	44	0	497.8	512.7	497.1	70.7	81.8	87.3	424	403.2	407.8	Not Found	Not Found	Not Found	Not Found	Not Found	Not Found	Not Found	Not Found	Not Found	High	High	High
FALSE	High	Master Protein	P41105	60S ribosomal protein L28 OS=Mus musculus OX=10090 GN=Rpl28 PE=1 SV=2	0	2.113	5	1	3	1	137	15.7	12.02	6.17	1	metabolic process;regulation of biological process	membrane;ribosome	RNA binding;structural molecule activity	Pf01778	19943	ENSMUSG00000030432.12	Rpl28	7	Ribosome	Cytoplasmic Ribosomal Proteins	L13a-mediated translational silencing of Ceruloplasmin expression; Nonsense Mediated Decay (NMD) independent of the Exon Junction Complex (EJC); Nonsense Mediated Decay (NMD) enhanced by the Exon Junction Complex (EJC); GTP hydrolysis and joining of the 60S ribosomal subunit; Formation of a pool of free 40S subunits; Major pathway of rRNA processing in the nucleolus and cytosol; SRP-dependent cot…	17	0	405.4	440.7	395	249.1	240	254.4	345.6	319.3	350.6	Not Found	Not Found	Not Found	Not Found	Not Found	Not Found	Not Found	Not Found	Not Found	Not Found	Not Found	Not Found
FALSE	High	Master Protein	P09411	Phosphoglycerate kinase 1 OS=Mus musculus OX=10090 GN=Pgk1 PE=1 SV=4	0	4.877	6	3	7	3	417	44.5	7.9	7.76	3	cell differentiation;metabolic process;regulation of biological process;response to stimulus	cytoplasm;cytosol;membrane	catalytic activity;nucleotide binding	Pf00162	18655	ENSMUSG00000062070.12	Pgk1	X	Metabolic pathways; Biosynthesis of amino acids; Glycolysis / Gluconeogenesis; HIF-1 signaling pathway; Carbon metabolism	Glycolysis and Gluconeogenesis	Gluconeogenesis; Glycolysis	11	0	496.6	468.1	472.1	130.1	126.5	130.2	373.3	401.2	395.3	Not Found	Not Found	Not Found	Not Found	Not Found	Not Found	Not Found	Not Found	Not Found	Not Found	High	High
FALSE	High	Master Protein	P34884	Macrophage migration inhibitory factor OS=Mus musculus OX=10090 GN=Mif PE=1 SV=2	0	1.842	8	1	2	1	115	12.5	7.34	3.76	1	cell organization and biogenesis;cell proliferation;defense response;metabolic process;regulation of biological process;response to stimulus	cell surface;cytoplasm;cytosol;extracellular;nucleus	catalytic activity;protein binding	Pf01187	17319	ENSMUSG00000033307.7	Mif	10	Phenylalanine metabolism; Tyrosine metabolism	Adipogenesis genes	Cell surface interactions at the vascular wall; Neutrophil degranulation	8	0	472.5		478.8	144.5		124.1	375.8		397.1	Not Found	Not Found	Not Found	Not Found	Not Found	Not Found	Not Found	Not Found	Not Found	High	Not Found	Not Found
FALSE	High	Master Protein	P11983	T-complex protein 1 subunit alpha OS=Mus musculus OX=10090 GN=Tcp1 PE=1 SV=3	0	3.131	2	1	2	1	556	60.4	6.16	4.51	1	metabolic process;regulation of biological process;transport	cytoplasm;cytoskeleton;Golgi	nucleotide binding;protein binding;RNA binding	Pf00118	21454	ENSMUSG00000068039.12	Tcp1	17			Cooperation of PDCL (PhLP1) and TRiC/CCT in G-protein beta folding; Association of TriC/CCT with target proteins during biosynthesis	5	0	501.9	456.9		121.5	141.8		376.5	401.3		Not Found	Not Found	Not Found	Not Found	Not Found	Not Found	Not Found	Not Found	Not Found	Not Found	Not Found	Not Found
FALSE	High	Master Protein	P08752	Guanine nucleotide-binding protein G(i) subunit alpha-2 OS=Mus musculus OX=10090 GN=Gnai2 PE=1 SV=5	0	8.478	10	3	7	3	355	40.5	5.45	11.39	3	cell division;cell proliferation;regulation of biological process;response to stimulus	cytoplasm;cytoskeleton;cytosol;membrane;nucleus	catalytic activity;metal ion binding;nucleotide binding;protein binding;signal transducer activity	Pf00025, Pf00503	14678	ENSMUSG00000032562.13	Gnai2	9	Oxytocin signaling pathway; Leukocyte transendothelial migration; Morphine addiction; Cholinergic synapse; Chagas disease (American trypanosomiasis); Retrograde endocannabinoid signaling; Dopaminergic synapse; Progesterone-mediated oocyte maturation; GABAergic synapse; Regulation of lipolysis in adipocytes; Toxoplasmosis; Chemokine signaling pathway; Platelet activation; Melanogenesis; Axon guida…	Chemokine signaling pathway; G Protein Signaling Pathways; Calcium Regulation in the Cardiac Cell; Signal Transduction of S1P Receptor	Adenylate cyclase inhibitory pathway; G-protein activation; Cooperation of PDCL (PhLP1) and TRiC/CCT in G-protein beta folding; Adrenaline,noradrenaline inhibits insulin secretion; PLC beta mediated events; ADP signalling through P2Y purinoceptor 12	66	0	490.7	421.2	515.6	138	154.7	114.8	366.5	424.1	366.2	Not Found	Not Found	Not Found	Not Found	Not Found	Not Found	Not Found	Not Found	Not Found	Not Found	Not Found	High
FALSE	High	Master Protein	P70372	ELAV-like protein 1 OS=Mus musculus OX=10090 GN=Elavl1 PE=1 SV=2	0	8.04	10	3	5	3	326	36.1	9.04	5.86	3	regulation of biological process	cytoplasm;cytosol;membrane;nucleus	protein binding;RNA binding	Pf00076, Pf13893, Pf14259	15568	ENSMUSG00000040028.10	Elavl1	8	AMPK signaling pathway	Focal Adhesion-PI3K-Akt-mTOR-signaling pathway; mRNA processing	mRNA Splicing - Major Pathway; HuR (ELAVL1) binds and stabilizes mRNA	9	0	466.6		499.8	147.5		101.9	382		398.3	Not Found	Not Found	Not Found	Not Found	Not Found	Not Found	Not Found	Not Found	Not Found	High	Not Found	Not Found
FALSE	High	Master Protein	P35980	60S ribosomal protein L18 OS=Mus musculus OX=10090 GN=Rpl18 PE=1 SV=3	0	6.329	12	2	6	2	188	21.6	11.78	10.28	2	metabolic process	cytoplasm;cytosol;endoplasmic reticulum;membrane;nucleus;ribosome	RNA binding;structural molecule activity	Pf00828	19899	ENSMUSG00000059070.16	Rpl18	7	Ribosome	Cytoplasmic Ribosomal Proteins	L13a-mediated translational silencing of Ceruloplasmin expression; Nonsense Mediated Decay (NMD) independent of the Exon Junction Complex (EJC); Nonsense Mediated Decay (NMD) enhanced by the Exon Junction Complex (EJC); GTP hydrolysis and joining of the 60S ribosomal subunit; Formation of a pool of free 40S subunits; Major pathway of rRNA processing in the nucleolus and cytosol; SRP-dependent cot…	17	0	479	442.6	451.1	169	185.3	167.5	352	372	376.1	Not Found	Not Found	Not Found	Not Found	Not Found	Not Found	Not Found	Not Found	Not Found	Not Found	Not Found	High
FALSE	High	Master Protein	Q6NZC7	SEC23-interacting protein OS=Mus musculus OX=10090 GN=Sec23ip PE=1 SV=2	0.002	1.528	1	1	1	1	998	110.7	5.94	0	1	cell organization and biogenesis;transport	endoplasmic reticulum;Golgi;membrane	catalytic activity;metal ion binding;protein binding;RNA binding	Pf00536, Pf02862, Pf07647, Pf09770, Pf15279	207352		Sec23ip	7				0	0			494.3			95.4			395.6	Not Found	Not Found	Not Found	Not Found	Not Found	Not Found	Not Found	Not Found	Not Found	Not Found	Not Found	Not Found
FALSE	High	Master Protein	P57780	Alpha-actinin-4 OS=Mus musculus OX=10090 GN=Actn4 PE=1 SV=1	0	2.166	1	1	3	1	912	104.9	5.41	0	1	cell organization and biogenesis;cellular component movement;regulation of biological process;response to stimulus;transport	cytoplasm;cytoskeleton;cytosol;nucleus	DNA binding;metal ion binding;protein binding;RNA binding	Pf00307, Pf00435, Pf08726, Pf11971, Pf13499	60595	ENSMUSG00000054808.15	Actn4	7	Leukocyte transendothelial migration; Regulation of actin cytoskeleton; Arrhythmogenic right ventricular cardiomyopathy (ARVC); Focal adhesion; Adherens junction; Tight junction; Systemic lupus erythematosus; Amoebiasis; Viral carcinogenesis	Striated Muscle Contraction	Platelet degranulation	14	0	503.4	481.1		141.9	89.6		354.7	429.3		Not Found	Not Found	Not Found	Not Found	Not Found	Not Found	Not Found	Not Found	Not Found	Not Found	Not Found	Not Found
FALSE	High	Master Protein	P62880	Guanine nucleotide-binding protein G(I)/G(S)/G(T) subunit beta-2 OS=Mus musculus OX=10090 GN=Gnb2 PE=1 SV=3	0	12.008	15	5	11	2	340	37.3	6	8.85	5	regulation of biological process;response to stimulus	cytoplasm;membrane	catalytic activity;protein binding;signal transducer activity	Pf00400	14693	ENSMUSG00000029713.15	Gnb2	5	Morphine addiction; Cholinergic synapse; Retrograde endocannabinoid signaling; Dopaminergic synapse; Ras signaling pathway; GABAergic synapse; Chemokine signaling pathway; Glutamatergic synapse; Pathways in cancer; Alcoholism; PI3K-Akt signaling pathway; Circadian entrainment; Serotonergic synapse	Chemokine signaling pathway; G Protein Signaling Pathways; Focal Adhesion-PI3K-Akt-mTOR-signaling pathway; Myometrial Relaxation and Contraction Pathways; Calcium Regulation in the Cardiac Cell	Glucagon signaling in metabolic regulation; Glucagon-like Peptide-1 (GLP1) regulates insulin secretion; Cooperation of PDCL (PhLP1) and TRiC/CCT in G-protein beta folding; Adrenaline,noradrenaline inhibits insulin secretion; Activation of G protein gated Potassium channels; Vasopressin regulates renal water homeostasis via Aquaporins; Glucagon-type ligand receptors; Inhibition of voltage gated Ca…	47	3	491.8	498		126.9	97.6		381.3	404.3		Not Found	Not Found	Not Found	Not Found	Not Found	Not Found	Not Found	Not Found	Not Found	Not Found	Not Found	Not Found
FALSE	High	Master Protein	P62874	Guanine nucleotide-binding protein G(I)/G(S)/G(T) subunit beta-1 OS=Mus musculus OX=10090 GN=Gnb1 PE=1 SV=3	0	8.901	11	4	9	1	340	37.4	6	13.42	4	cell death;cell organization and biogenesis;cell proliferation;cellular homeostasis;regulation of biological process;response to stimulus	membrane	catalytic activity;protein binding;signal transducer activity	Pf00400	14688	ENSMUSG00000029064.15	Gnb1	4	Morphine addiction; Cholinergic synapse; Retrograde endocannabinoid signaling; Dopaminergic synapse; Ras signaling pathway; GABAergic synapse; Chemokine signaling pathway; Glutamatergic synapse; Pathways in cancer; Alcoholism; PI3K-Akt signaling pathway; Olfactory transduction; Phototransduction; Circadian entrainment; Serotonergic synapse	Estrogen signaling; Chemokine signaling pathway; G Protein Signaling Pathways; Focal Adhesion-PI3K-Akt-mTOR-signaling pathway; Myometrial Relaxation and Contraction Pathways; Calcium Regulation in the Cardiac Cell	Ca2+ pathway; G beta:gamma signalling through PI3Kgamma; Cooperation of PDCL (PhLP1) and TRiC/CCT in G-protein beta folding; Thromboxane signalling through TP receptor; Olfactory Signaling Pathway; Presynaptic function of Kainate receptors; Vasopressin regulates renal water homeostasis via Aquaporins; Glucagon-type ligand receptors; Inhibition of voltage gated Ca2+ channels via Gbeta/gamma subuni…	80	0	460.7	491.7	550.5	129.3	93.7	104	410	414.7	345.6	Not Found	Not Found	Not Found	Not Found	Not Found	Not Found	Not Found	Not Found	Not Found	Not Found	Not Found	Not Found
FALSE	High	Master Protein	P50516	V-type proton ATPase catalytic subunit A OS=Mus musculus OX=10090 GN=Atp6v1a PE=1 SV=2	0	7.362	3	2	4	2	617	68.3	5.58	10.29	2	cellular homeostasis;metabolic process;response to stimulus;transport	cytosol;membrane;mitochondrion	catalytic activity;nucleotide binding;transporter activity	Pf00006, Pf00306, Pf02874	11964	ENSMUSG00000052459.13	Atp6v1a	16	mTOR signaling pathway; Rheumatoid arthritis; Metabolic pathways; Phagosome; Oxidative phosphorylation; Synaptic vesicle cycle; Collecting duct acid secretion		Ion channel transport; ROS, RNS production in phagocytes; Transferrin endocytosis and recycling; Insulin receptor recycling	18	0	501	508.8	524.2	98.2	81.7	98	400.7	409.5	377.8	Not Found	Not Found	Not Found	Not Found	Not Found	Not Found	Not Found	Not Found	Not Found	Not Found	Not Found	Not Found
FALSE	High	Master Protein	P19253	60S ribosomal protein L13a OS=Mus musculus OX=10090 GN=Rpl13a PE=1 SV=4	0.008	0.967	3	1	2	1	203	23.4	11.02	3.63	1	cellular component movement;metabolic process;regulation of biological process;response to stimulus	cytoplasm;membrane;nucleus;ribosome	RNA binding;structural molecule activity	Pf00572	22121	ENSMUSG00000074129.13	Rpl13a	7	Ribosome	Cytoplasmic Ribosomal Proteins	L13a-mediated translational silencing of Ceruloplasmin expression; Nonsense Mediated Decay (NMD) independent of the Exon Junction Complex (EJC); Nonsense Mediated Decay (NMD) enhanced by the Exon Junction Complex (EJC); GTP hydrolysis and joining of the 60S ribosomal subunit; Formation of a pool of free 40S subunits; Major pathway of rRNA processing in the nucleolus and cytosol; SRP-dependent cot…	17	0	532.9	511.7		69.5	72.7		393.5	410.5		Not Found	Not Found	Not Found	Not Found	Not Found	Not Found	Not Found	Not Found	Not Found	High	High	Not Found
FALSE	High	Master Protein	P60867	40S ribosomal protein S20 OS=Mus musculus OX=10090 GN=Rps20 PE=1 SV=1	0	3.7	10	1	3	1	119	13.4	9.94	4.32	1	metabolic process	cytoplasm;membrane;ribosome	RNA binding;structural molecule activity	Pf00338	67427	ENSMUSG00000028234.6	Rps20	4	Ribosome	Cytoplasmic Ribosomal Proteins; mRNA processing	L13a-mediated translational silencing of Ceruloplasmin expression; Nonsense Mediated Decay (NMD) independent of the Exon Junction Complex (EJC); Nonsense Mediated Decay (NMD) enhanced by the Exon Junction Complex (EJC); Ribosomal scanning and start codon recognition; GTP hydrolysis and joining of the 60S ribosomal subunit; Formation of a pool of free 40S subunits; SRP-dependent cotranslational pr…	19	0	505.6		517.5	87.7		103	406.7		379.5	Not Found	Not Found	Not Found	Not Found	Not Found	Not Found	Not Found	Not Found	Not Found	Not Found	Not Found	Not Found
FALSE	High	Master Protein	P45376	Aldo-keto reductase family 1 member B1 OS=Mus musculus OX=10090 GN=Akr1b1 PE=1 SV=3	0	1.66	2	1	3	1	316	35.7	7.18	3.33	1	metabolic process;regulation of biological process;response to stimulus	cytoplasm;cytosol;vacuole	catalytic activity	Pf00248	11677	ENSMUSG00000001642.18	Akr1b3	6	Metabolic pathways; Glycerolipid metabolism; Fructose and mannose metabolism; Pentose and glucuronate interconversions; Galactose metabolism	Metapathway biotransformation; Polyol pathway	Pregnenolone biosynthesis; Fructose biosynthesis	15	0	531.3	540.5	531.6	70.1	53.8	40.5	398.5	405.7	427.9	Not Found	Not Found	Not Found	Not Found	Not Found	Not Found	Not Found	Not Found	Not Found	Not Found	Not Found	Not Found
FALSE	High	Master Protein	P42932	T-complex protein 1 subunit theta OS=Mus musculus OX=10090 GN=Cct8 PE=1 SV=3	0	3.355	4	2	2	2	548	59.5	5.62	2.13	2	cell organization and biogenesis;metabolic process;regulation of biological process;transport	cytoplasm;cytoskeleton;cytosol	nucleotide binding;protein binding	Pf00118	12469	ENSMUSG00000025613.13	Cct8	16			Neutrophil degranulation; Cooperation of PDCL (PhLP1) and TRiC/CCT in G-protein beta folding; Association of TriC/CCT with target proteins during biosynthesis	8	0			481.6			159.2			359.2	Not Found	Not Found	Not Found	Not Found	Not Found	Not Found	Not Found	Not Found	Not Found	Not Found	Not Found	Not Found
FALSE	High	Master Protein	P62267	40S ribosomal protein S23 OS=Mus musculus OX=10090 GN=Rps23 PE=1 SV=3	0	10.111	15	2	5	2	143	15.8	10.49	12.59	2	cell organization and biogenesis;metabolic process	membrane;ribosome	RNA binding;structural molecule activity	Pf00164	66475	ENSMUSG00000049517.7	Rps23	13	Ribosome	Cytoplasmic Ribosomal Proteins; mRNA processing	L13a-mediated translational silencing of Ceruloplasmin expression; Nonsense Mediated Decay (NMD) independent of the Exon Junction Complex (EJC); Nonsense Mediated Decay (NMD) enhanced by the Exon Junction Complex (EJC); Ribosomal scanning and start codon recognition; GTP hydrolysis and joining of the 60S ribosomal subunit; Formation of a pool of free 40S subunits; SRP-dependent cotranslational pr…	19	0	437.1		498.4	203.5		157.4	350.9		344.2	Not Found	Not Found	Not Found	Not Found	Not Found	Not Found	Not Found	Not Found	Not Found	High	Not Found	Not Found
FALSE	High	Master Protein	P84096	Rho-related GTP-binding protein RhoG OS=Mus musculus OX=10090 GN=Rhog PE=1 SV=1	0	1.663	5	1	1	1	191	21.3	8.12	2.42	1	cell organization and biogenesis;cellular component movement;regulation of biological process;response to stimulus	membrane	catalytic activity;nucleotide binding;protein binding	Pf00025, Pf00071, Pf04670, Pf08477	56212	ENSMUSG00000073982.11	Rhog	7	Salmonella infection; Bacterial invasion of epithelial cells		RHO GTPases activate KTN1; Rho GTPase cycle; G alpha (12/13) signalling events; GPVI-mediated activation cascade; Neutrophil degranulation; Sema4D induced cell migration and growth-cone collapse	21	0	502.1			127.4			370.5			Not Found	Not Found	Not Found	Not Found	Not Found	Not Found	Not Found	Not Found	Not Found	Not Found	Not Found	Not Found
FALSE	High	Master Protein	P62830	60S ribosomal protein L23 OS=Mus musculus OX=10090 GN=Rpl23 PE=1 SV=1	0.002	1.522	6	1	3	1	140	14.9	10.51	0	1	cell organization and biogenesis;metabolic process;regulation of biological process;response to stimulus	cytoplasm;membrane;ribosome	protein binding;RNA binding;structural molecule activity	Pf00238	65019; 100044627; 100862455	ENSMUSG00000071415.6	Rpl23; LOC100044627; LOC100862455	11; 17	Ribosome		L13a-mediated translational silencing of Ceruloplasmin expression; Nonsense Mediated Decay (NMD) independent of the Exon Junction Complex (EJC); Nonsense Mediated Decay (NMD) enhanced by the Exon Junction Complex (EJC); GTP hydrolysis and joining of the 60S ribosomal subunit; Formation of a pool of free 40S subunits; Major pathway of rRNA processing in the nucleolus and cytosol; SRP-dependent cot…	16	0	493.2		503.9	160.4		111.5	346.4		384.6	Not Found	Not Found	Not Found	Not Found	Not Found	Not Found	Not Found	Not Found	Not Found	Not Found	Not Found	Not Found
FALSE	High	Master Protein	P14869	60S acidic ribosomal protein P0 OS=Mus musculus OX=10090 GN=Rplp0 PE=1 SV=3	0	4.07	6	2	4	2	317	34.2	6.25	2.15	2	response to stimulus;transport	cytoplasm;cytosol;endoplasmic reticulum;membrane;nucleus;ribosome	RNA binding;structural molecule activity	Pf00428, Pf00466	11837	ENSMUSG00000067274.10	Rplp0	5	Ribosome	Cytoplasmic Ribosomal Proteins	L13a-mediated translational silencing of Ceruloplasmin expression; Nonsense Mediated Decay (NMD) independent of the Exon Junction Complex (EJC); Nonsense Mediated Decay (NMD) enhanced by the Exon Junction Complex (EJC); GTP hydrolysis and joining of the 60S ribosomal subunit; Formation of a pool of free 40S subunits; Major pathway of rRNA processing in the nucleolus and cytosol; SRP-dependent cot…	17	0	501.6			141.6			356.8			Not Found	Not Found	Not Found	Not Found	Not Found	Not Found	Not Found	Not Found	Not Found	Not Found	Not Found	Not Found
FALSE	High	Master Protein	P56480	ATP synthase subunit beta, mitochondrial OS=Mus musculus OX=10090 GN=Atp5f1b PE=1 SV=2	0	2.656	2	1	2	1	529	56.3	5.34	1.69	1	cell differentiation;cellular homeostasis;metabolic process;regulation of biological process;transport	cell surface;membrane;mitochondrion;nucleus	catalytic activity;metal ion binding;nucleotide binding;protein binding;receptor activity;transporter activity	Pf00006, Pf00306, Pf02874	11947	ENSMUSG00000025393.12	Atp5b	10	Metabolic pathways; Huntington's disease; Oxidative phosphorylation; Parkinson's disease; Alzheimer's disease	Oxidative phosphorylation; Electron Transport Chain	Cristae formation; Formation of ATP by chemiosmotic coupling	14	0	476.8	490.8		181	165.2		342.2	344		Not Found	Not Found	Not Found	Not Found	Not Found	Not Found	Not Found	Not Found	Not Found	Not Found	Not Found	Not Found
FALSE	High	Master Protein	Q9JMH6	Thioredoxin reductase 1, cytoplasmic OS=Mus musculus OX=10090 GN=Txnrd1 PE=1 SV=3	0	2.23	2	1	1	1	613	67	7.44	0	1	cell organization and biogenesis;cell proliferation;cellular homeostasis;metabolic process;regulation of biological process;response to stimulus	cytoplasm;cytosol;mitochondrion;nucleus	antioxidant activity;catalytic activity;metal ion binding;nucleotide binding;protein binding	Pf00070, Pf02852, Pf07992, Pf13738	50493	ENSMUSG00000020250.10	Txnrd1	10	Selenocompound metabolism; Pyrimidine metabolism	Selenium metabolism/Selenoproteins; Folic Acid Network; Oxidative Stress	Interconversion of nucleotide di- and triphosphates; Metabolism of ingested MeSeO2H into MeSeH; Detoxification of Reactive Oxygen Species; TP53 Regulates Metabolic Genes	19	0		527.6			99.5			372.9		Not Found	Not Found	Not Found	Not Found	Not Found	Not Found	Not Found	Not Found	Not Found	Not Found	Not Found	Not Found
FALSE	High	Master Protein	Q9WUU7	Cathepsin Z OS=Mus musculus OX=10090 GN=Ctsz PE=1 SV=1	0.002	1.487	3	1	1	1	306	34	6.6	0	1	metabolic process;regulation of biological process	cell surface;endoplasmic reticulum;vacuole	catalytic activity	Pf00112	64138	ENSMUSG00000016256.10	Ctsz	2	Lysosome; Apoptosis		Metabolism of Angiotensinogen to Angiotensins; Lysosome Vesicle Biogenesis; Cargo concentration in the ER; COPII (Coat Protein 2) Mediated Vesicle Transport; Neutrophil degranulation	19	0		532.4			92			375.6		Not Found	Not Found	Not Found	Not Found	Not Found	Not Found	Not Found	Not Found	Not Found	Not Found	Not Found	Not Found
FALSE	High	Master Protein	P84244	Histone H3.3 OS=Mus musculus OX=10090 GN=H3-3a PE=1 SV=2	0	4.991	13	2	6	2	136	15.3	11.27	8.74	2	cell differentiation;cell organization and biogenesis;cell proliferation;regulation of biological process;response to stimulus	chromosome;nucleus	DNA binding;protein binding	Pf00125, Pf15630	15078; 15081	ENSMUSG00000016559.14; ENSMUSG00000060743.12	H3f3a; H3f3b	1; 11	Transcriptional misregulation in cancer; Alcoholism; Systemic lupus erythematosus	PluriNetWork	RUNX1 regulates genes involved in megakaryocyte differentiation and platelet function; Transcriptional regulation by small RNAs; Activated PKN1 stimulates transcription of AR (androgen receptor) regulated genes KLK2 and KLK3; RUNX1 regulates transcription of genes involved in differentiation of HSCs; Oxidative Stress Induced Senescence; Meiotic Recombination; Senescence-Associated Secretory Pheno…	39	0	470.3	476.5	531.7	171.1	170.9	127.7	356.4	348.2	331.7	Not Found	Not Found	Not Found	Not Found	Not Found	Not Found	Not Found	Not Found	Not Found	High	High	High
FALSE	High	Master Protein	P70168	Importin subunit beta-1 OS=Mus musculus OX=10090 GN=Kpnb1 PE=1 SV=2	0	5.215	4	3	6	3	876	97.1	4.78	4.23	3	cell organization and biogenesis;cellular component movement;regulation of biological process;response to stimulus;transport	cytoplasm;cytosol;membrane;nucleus	protein binding;RNA binding;transporter activity	Pf02985, Pf03810, Pf13513	16211	ENSMUSG00000001440.5	Kpnb1	11	RNA transport	PluriNetWork	Activation of DNA fragmentation factor; Neutrophil degranulation; Regulation of cholesterol biosynthesis by SREBP (SREBF)	14	0		500	575.2		94.2	80.7		405.8	344	Not Found	Not Found	Not Found	Not Found	Not Found	Not Found	Not Found	Not Found	Not Found	Not Found	Not Found	Not Found
FALSE	High	Master Protein	Q80X90	Filamin-B OS=Mus musculus OX=10090 GN=Flnb PE=1 SV=3	0	8.825	2	5	8	4	2602	277.7	5.71	2.25	5	cell differentiation;cell organization and biogenesis	cytoplasm;cytoskeleton;cytosol;membrane;nucleus	protein binding;RNA binding	Pf00307, Pf00630	286940	ENSMUSG00000025278.8	Flnb	14	MAPK signaling pathway; Focal adhesion; Proteoglycans in cancer; Salmonella infection		ISG15 antiviral mechanism	9	0	527.5		518.3	120.2		91.2	352.3		375.5	Not Found	Not Found	Not Found	Not Found	Not Found	Not Found	Not Found	Not Found	Not Found	Not Found	Not Found	High
FALSE	High	Master Protein	P47963	60S ribosomal protein L13 OS=Mus musculus OX=10090 GN=Rpl13 PE=1 SV=3	0	6.964	18	3	6	3	211	24.3	11.55	10	3	metabolic process	membrane;nucleus;ribosome	RNA binding;structural molecule activity	Pf01294	270106	ENSMUSG00000000740.12	Rpl13	8	Ribosome	Cytoplasmic Ribosomal Proteins	L13a-mediated translational silencing of Ceruloplasmin expression; Nonsense Mediated Decay (NMD) independent of the Exon Junction Complex (EJC); Nonsense Mediated Decay (NMD) enhanced by the Exon Junction Complex (EJC); GTP hydrolysis and joining of the 60S ribosomal subunit; Formation of a pool of free 40S subunits; Major pathway of rRNA processing in the nucleolus and cytosol; SRP-dependent cot…	17	0	485.8	480.9	537	159.2	135.9	142.8	355	363.8	320.2	Not Found	Not Found	Not Found	Not Found	Not Found	Not Found	Not Found	Not Found	Not Found	Not Found	High	Not Found
FALSE	High	Master Protein	P10126	Elongation factor 1-alpha 1 OS=Mus musculus OX=10090 GN=Eef1a1 PE=1 SV=3	0	2.88	2	1	3	1	462	50.1	9.01	8.05	1	cell organization and biogenesis;metabolic process;regulation of biological process;response to stimulus	cytoplasm;cytoskeleton;cytosol;membrane;nucleus	catalytic activity;nucleotide binding;protein binding;RNA binding	Pf00009, Pf03143, Pf03144	13627	ENSMUSG00000037742.14	Eef1a1; LOC101056619	9	Legionellosis; RNA transport	Translation Factors; EGFR1 Signaling Pathway		4	0	562.9	537.1	559.1	61.7	64.7	76.7	375.4	392.9	364.2	Not Found	Not Found	Not Found	Not Found	Not Found	Not Found	Not Found	Not Found	Not Found	Not Found	High	Not Found
FALSE	High	Master Protein	P62962	Profilin-1 OS=Mus musculus OX=10090 GN=Pfn1 PE=1 SV=2	0	8.244	18	2	5	2	140	14.9	8.28	10.51	2	cell organization and biogenesis;regulation of biological process;response to stimulus	cytoplasm;cytoskeleton;cytosol;extracellular;membrane;nucleus	enzyme regulator activity;nucleotide binding;protein binding;RNA binding	Pf00235	18643	ENSMUSG00000018293.4	Pfn1	11	Regulation of actin cytoskeleton; Salmonella infection; Rap1 signaling pathway	G13 Signaling Pathway; Regulation of Actin Cytoskeleton	PCP/CE pathway; Signaling by ROBO receptors; RHO GTPases Activate Formins	15	0		519.7	518.5		123.8	125.2		353.3	348.6	Not Found	Not Found	Not Found	Not Found	Not Found	Not Found	Not Found	Not Found	Not Found	Not Found	High	High
FALSE	High	Master Protein	Q4LDD4	Arf-GAP with Rho-GAP domain, ANK repeat and PH domain-containing protein 1 OS=Mus musculus OX=10090 GN=Arap1 PE=1 SV=2	0.006	1.093	1	1	2	1	1452	162.2	6.18	0	1	regulation of biological process;response to stimulus;transport	cytoplasm;cytosol;Golgi;membrane	DNA binding;enzyme regulator activity;metal ion binding;protein binding	Pf00169, Pf00536, Pf00620, Pf00788, Pf01412, Pf07647	69710	ENSMUSG00000032812.18	Arap1	7	Endocytosis		Rho GTPase cycle; PTK6 Regulates RTKs and Their Effectors AKT1 and DOK1	7	0			523.8			105.7			350.5	Not Found	Not Found	Not Found	Not Found	Not Found	Not Found	Not Found	Not Found	Not Found	Not Found	Not Found	Not Found
FALSE	High	Master Protein	P51881	ADP/ATP translocase 2 OS=Mus musculus OX=10090 GN=Slc25a5 PE=1 SV=3	0	17.473	12	4	17	4	298	32.9	9.73	36.47	4	cell organization and biogenesis;regulation of biological process;transport	membrane;mitochondrion;nucleus	protein binding;RNA binding;transporter activity	Pf00153	11740	ENSMUSG00000016319.3	Slc25a5	X	HTLV-I infection; Huntington's disease; Parkinson's disease; cGMP-PKG signaling pathway; Calcium signaling pathway	Electron Transport Chain	Regulation of insulin secretion	9	0	537.9	513.1	529.5	128.6	119.8	107.6	327.8	362.2	360.6	Not Found	Not Found	Not Found	Not Found	Not Found	Not Found	Not Found	Not Found	Not Found	High	High	High
FALSE	High	Master Protein	P62242	40S ribosomal protein S8 OS=Mus musculus OX=10090 GN=Rps8 PE=1 SV=2	0	4.255	13	2	3	2	208	24.2	10.32	4.57	2	metabolic process	cytoplasm;cytosol;endoplasmic reticulum;membrane;nucleus;ribosome	RNA binding;structural molecule activity	Pf01201	20116; 100040298	ENSMUSG00000047675.15	Rps8; Gm15501	4; 7	Ribosome	Cytoplasmic Ribosomal Proteins	L13a-mediated translational silencing of Ceruloplasmin expression; Nonsense Mediated Decay (NMD) independent of the Exon Junction Complex (EJC); Nonsense Mediated Decay (NMD) enhanced by the Exon Junction Complex (EJC); Ribosomal scanning and start codon recognition; GTP hydrolysis and joining of the 60S ribosomal subunit; Formation of a pool of free 40S subunits; SRP-dependent cotranslational pr…	18	0	555.2	485.6		100.2	184.4		344.6	330		Not Found	Not Found	Not Found	Not Found	Not Found	Not Found	Not Found	Not Found	Not Found	Not Found	Not Found	Not Found
FALSE	High	Master Protein	P86048	60S ribosomal protein L10-like OS=Mus musculus OX=10090 GN=Rpl10l PE=2 SV=1	0	1.533	4	1	1	1	214	24.5	10.11	2.05	1	cell organization and biogenesis;metabolic process	membrane;nucleus;ribosome	RNA binding;structural molecule activity	Pf00252	238217	ENSMUSG00000060499.7	Rpl10l	12				0	0		551.5			93.2			355.3		Not Found	Not Found	Not Found	Not Found	Not Found	Not Found	Not Found	Not Found	Not Found	Not Found	Not Found	Not Found
FALSE	High	Master Protein	P62852	40S ribosomal protein S25 OS=Mus musculus OX=10090 GN=Rps25 PE=1 SV=1	0.007	1.408	8	1	1	1	125	13.7	10.11	0	1	cell organization and biogenesis	nucleus;ribosome	RNA binding;structural molecule activity	Pf03297	75617	ENSMUSG00000009927.9	Rps25	9	Ribosome	Cytoplasmic Ribosomal Proteins	L13a-mediated translational silencing of Ceruloplasmin expression; Nonsense Mediated Decay (NMD) independent of the Exon Junction Complex (EJC); Nonsense Mediated Decay (NMD) enhanced by the Exon Junction Complex (EJC); Ribosomal scanning and start codon recognition; GTP hydrolysis and joining of the 60S ribosomal subunit; Formation of a pool of free 40S subunits; SRP-dependent cotranslational pr…	18	0		555.5			87.1			357.4		Not Found	Not Found	Not Found	Not Found	Not Found	Not Found	Not Found	Not Found	Not Found	Not Found	Not Found	Not Found
FALSE	High	Master Protein	P19096	Fatty acid synthase OS=Mus musculus OX=10090 GN=Fasn PE=1 SV=2	0	5.623	1	2	3	2	2504	272.3	6.58	2.49	2	cell differentiation;metabolic process;response to stimulus	cytoplasm;cytosol;Golgi;membrane;mitochondrion	catalytic activity;nucleotide binding;protein binding;RNA binding	Pf00106, Pf00107, Pf00109, Pf00550, Pf00698, Pf00975, Pf02801, Pf08241, Pf08242, Pf08659, Pf12847, Pf13489, Pf13602, Pf13847, Pf14765	14104	ENSMUSG00000025153.9	Fasn	11	Fatty acid metabolism; Insulin signaling pathway; Metabolic pathways; AMPK signaling pathway; Fatty acid biosynthesis	Fatty Acid Biosynthesis; Dysregulated miRNA Targeting in Insulin/PI3K-AKT Signaling	ChREBP activates metabolic gene expression; Fatty acyl-CoA biosynthesis; Vitamin B5 (pantothenate) metabolism	16	0			323.6			469.1			207.4	Not Found	Not Found	Not Found	Not Found	Not Found	Not Found	Not Found	Not Found	Not Found	Not Found	Not Found	Not Found
FALSE	High	Master Protein	P17932	Putative 60S ribosomal protein L32' OS=Mus musculus OX=10090 GN=Rpl32-ps PE=5 SV=2	0.007	1.373	5	1	3	1	135	16	11.44	5.99	1	metabolic process	ribosome	structural molecule activity	Pf01655	19952		Rpl32-ps	3		Cytoplasmic Ribosomal Proteins		1	0	453.5	439.9	482.7	253.1	240.6	240.2	288.6	315.7	273	Not Found	Not Found	Not Found	Not Found	Not Found	Not Found	Not Found	Not Found	Not Found	High	High	High
FALSE	High	Master Protein	Q05144	Ras-related C3 botulinum toxin substrate 2 OS=Mus musculus OX=10090 GN=Rac2 PE=1 SV=1	0	8.442	23	4	10	4	192	21.4	7.61	15.9	4	cell organization and biogenesis;regulation of biological process;response to stimulus	cytoplasm;cytosol;membrane	catalytic activity;enzyme regulator activity;nucleotide binding	Pf00025, Pf00071, Pf08477	19354	ENSMUSG00000033220.6	Rac2	15	Leukocyte transendothelial migration; Wnt signaling pathway; Regulation of actin cytoskeleton; MAPK signaling pathway; Ras signaling pathway; VEGF signaling pathway; Focal adhesion; Chemokine signaling pathway; Axon guidance; Adherens junction; Sphingolipid signaling pathway; B cell receptor signaling pathway; Fc gamma R-mediated phagocytosis; Rap1 signaling pathway; Pathways in cancer; Pancreati…	Macrophage markers; Chemokine signaling pathway; Microglia Pathogen Phagocytosis Pathway; IL-3 Signaling Pathway; MAPK signaling pathway; Regulation of Actin Cytoskeleton; Integrin-mediated Cell Adhesion; Insulin Signaling; Focal Adhesion	Rho GTPase cycle; G alpha (12/13) signalling events; RHO GTPases Activate NADPH Oxidases; GPVI-mediated activation cascade; Sema4D induced cell migration and growth-cone collapse	47	0	555.7	505.8	541.1	98.5	144.5	120.3	335.3	346.2	335.4	Not Found	Not Found	Not Found	Not Found	Not Found	Not Found	Not Found	Not Found	Not Found	High	High	High
FALSE	High	Master Protein	Q61937	Nucleophosmin OS=Mus musculus OX=10090 GN=Npm1 PE=1 SV=1	0.007	1.373	2	1	3	1	292	32.5	4.77	6.95	1	cell growth;cell organization and biogenesis;cellular homeostasis;metabolic process;regulation of biological process;response to stimulus;transport	cytoplasm;cytoskeleton;cytosol;membrane;nucleus	DNA binding;enzyme regulator activity;nucleotide binding;protein binding;RNA binding	Pf03066	18148	ENSMUSG00000057113.13	Npm1	11		mRNA processing		1	0	573.7	570.4	572.6	63.3	59.2	58.7	359.6	365.3	364	Not Found	Not Found	Not Found	Not Found	Not Found	Not Found	Not Found	Not Found	Not Found	High	High	High
FALSE	High	Master Protein	Q9CXW4	60S ribosomal protein L11 OS=Mus musculus OX=10090 GN=Rpl11 PE=1 SV=4	0	8.469	17	3	8	3	178	20.2	9.6	10.11	3	cell organization and biogenesis;metabolic process;regulation of biological process;transport	cytoplasm;membrane;nucleus;ribosome	protein binding;RNA binding;structural molecule activity	Pf00281, Pf00673	67025	ENSMUSG00000059291.15	Rpl11	4	Ribosome	Cytoplasmic Ribosomal Proteins; mRNA processing	L13a-mediated translational silencing of Ceruloplasmin expression; Nonsense Mediated Decay (NMD) independent of the Exon Junction Complex (EJC); Nonsense Mediated Decay (NMD) enhanced by the Exon Junction Complex (EJC); GTP hydrolysis and joining of the 60S ribosomal subunit; Formation of a pool of free 40S subunits; Major pathway of rRNA processing in the nucleolus and cytosol; SRP-dependent cot…	18	0	501.7	536.5	564.4	145	135.7	109.7	347.8	327.8	325.8	Not Found	Not Found	Not Found	Not Found	Not Found	Not Found	Not Found	Not Found	Not Found	High	Not Found	Not Found
FALSE	High	Master Protein	P70333	Heterogeneous nuclear ribonucleoprotein H2 OS=Mus musculus OX=10090 GN=Hnrnph2 PE=1 SV=1	0	4.384	6	2	4	1	449	49.2	6.3	2.34	2		cytosol;membrane;nucleus	RNA binding	Pf00076, Pf08080, Pf14259	56258	ENSMUSG00000045427.13	Hnrnph2	X		mRNA processing	mRNA Splicing - Major Pathway	5	1	565.1	533.5		112.7	103.1		322.2	363.5		Not Found	Not Found	Not Found	Not Found	Not Found	Not Found	Not Found	Not Found	Not Found	Not Found	Not Found	Not Found
FALSE	High	Master Protein	Q9D8N0	Elongation factor 1-gamma OS=Mus musculus OX=10090 GN=Eef1g PE=1 SV=3	0	3.633	5	2	4	2	437	50	6.74	4.39	2	metabolic process;response to stimulus	cytoplasm;endoplasmic reticulum;membrane;nucleus	catalytic activity;protein binding;RNA binding	Pf00043, Pf00647, Pf02798, Pf13409, Pf13410, Pf13417, Pf14497	67160	ENSMUSG00000071644.10	Eef1g	19	Legionellosis	Translation Factors	Eukaryotic Translation Elongation	5	0	558.5	554.6	526.2	112.3	107.1	92.8	323.9	328.9	369.6	Not Found	High	High	Not Found	Not Found	Not Found	Not Found	Not Found	Not Found	High	High	High
FALSE	High	Master Protein	P62908	40S ribosomal protein S3 OS=Mus musculus OX=10090 GN=Rps3 PE=1 SV=1	0	3.455	7	2	4	2	243	26.7	9.66	5.55	2	cell death;cell division;cell organization and biogenesis;metabolic process;regulation of biological process;response to stimulus	cytoplasm;cytoskeleton;cytosol;endoplasmic reticulum;membrane;mitochondrion;nucleus;organelle lumen;ribosome	catalytic activity;DNA binding;protein binding;RNA binding;structural molecule activity	Pf00189, Pf07650	27050	ENSMUSG00000030744.13	Rps3	7	Ribosome	Cytoplasmic Ribosomal Proteins	L13a-mediated translational silencing of Ceruloplasmin expression; Nonsense Mediated Decay (NMD) independent of the Exon Junction Complex (EJC); Nonsense Mediated Decay (NMD) enhanced by the Exon Junction Complex (EJC); Ribosomal scanning and start codon recognition; GTP hydrolysis and joining of the 60S ribosomal subunit; Formation of a pool of free 40S subunits; SRP-dependent cotranslational pr…	18	0	558.7	618.3	523.3	76.9	62.9	138.7	346.3	318.8	338	Not Found	Not Found	Not Found	Not Found	Not Found	Not Found	Not Found	Not Found	Not Found	High	Not Found	Not Found
FALSE	Medium	Master Protein	Q8K1B8	Fermitin family homolog 3 OS=Mus musculus OX=10090 GN=Fermt3 PE=1 SV=1	0.015	0.73	1	1	1	1	665	75.6	7.05	0	1	cell organization and biogenesis;regulation of biological process;response to stimulus	membrane	protein binding	Pf00169, Pf00373	108101	ENSMUSG00000024965.8	Fermt3	19	Platelet activation		Platelet degranulation	5	0			544			138.1			317.9	Not Found	Not Found	Not Found	Not Found	Not Found	Not Found	Not Found	Not Found	Not Found	Not Found	Not Found	Not Found
FALSE	High	Master Protein	P27659	60S ribosomal protein L3 OS=Mus musculus OX=10090 GN=Rpl3 PE=1 SV=3	0	3.59	5	3	8	3	403	46.1	10.21	12.3	3	cell organization and biogenesis;metabolic process;response to stimulus	cytoplasm;cytosol;nucleus;ribosome	RNA binding;structural molecule activity	Pf00297	27367	ENSMUSG00000060036.13	Rpl3	15	Ribosome	Cytoplasmic Ribosomal Proteins	L13a-mediated translational silencing of Ceruloplasmin expression; Nonsense Mediated Decay (NMD) independent of the Exon Junction Complex (EJC); Nonsense Mediated Decay (NMD) enhanced by the Exon Junction Complex (EJC); GTP hydrolysis and joining of the 60S ribosomal subunit; Formation of a pool of free 40S subunits; Major pathway of rRNA processing in the nucleolus and cytosol; SRP-dependent cot…	17	0	561.7	563.2	584.1	103.6	110.7	80.5	329.4	323.9	329.4	Not Found	Not Found	Not Found	Not Found	Not Found	Not Found	Not Found	Not Found	Not Found	High	High	High
FALSE	High	Master Protein	P25444	40S ribosomal protein S2 OS=Mus musculus OX=10090 GN=Rps2 PE=1 SV=3	0	11.239	18	5	8	5	293	31.2	10.24	7.05	5	cell organization and biogenesis;metabolic process;regulation of biological process;response to stimulus	membrane;nucleus;ribosome	protein binding;RNA binding;structural molecule activity	Pf00333, Pf03719	16898; 546298	ENSMUSG00000044533.15	Rps2; Rps2-ps13	17; X	Ribosome	Cytoplasmic Ribosomal Proteins		2	0	531.1	586.4	587.1	131.5	84.3	109	337.4	329.2	299.4	Not Found	Not Found	Not Found	Not Found	Not Found	Not Found	Not Found	Not Found	Not Found	Not Found	Not Found	High
FALSE	High	Master Protein	Q8R0X7	Sphingosine-1-phosphate lyase 1 OS=Mus musculus OX=10090 GN=Sgpl1 PE=1 SV=1	0	1.623	1	1	1	1	568	63.6	9.1	2.61	1	cell death;cell differentiation;cellular component movement;metabolic process;regulation of biological process;response to stimulus	endoplasmic reticulum;membrane	catalytic activity	Pf00155, Pf00266, Pf00282, Pf01212, Pf05889	20397	ENSMUSG00000020097.14	Sgpl1	10	Metabolic pathways; Sphingolipid signaling pathway; Sphingolipid metabolism	Kennedy pathway	Sphingolipid de novo biosynthesis	8	0	553.4			120.4			313			Not Found	Not Found	Not Found	Not Found	Not Found	Not Found	Not Found	Not Found	Not Found	High	Not Found	Not Found
FALSE	High	Master Protein	Q8VDN2	Sodium/potassium-transporting ATPase subunit alpha-1 OS=Mus musculus OX=10090 GN=Atp1a1 PE=1 SV=1	0	24.057	11	10	18	10	1023	112.9	5.45	37.08	10	cellular homeostasis;metabolic process;regulation of biological process;response to stimulus;transport	endoplasmic reticulum;endosome;Golgi;membrane	catalytic activity;metal ion binding;nucleotide binding;protein binding;transporter activity	Pf00122, Pf00689, Pf00690, Pf00702, Pf08282, Pf12710, Pf13246	11928	ENSMUSG00000033161.10	Atp1a1	3	Pancreatic secretion; Carbohydrate digestion and absorption; Mineral absorption; Protein digestion and absorption; Endocrine and other factor-regulated calcium reabsorption; Thyroid hormone synthesis; Thyroid hormone signaling pathway; Proximal tubule bicarbonate reclamation; cGMP-PKG signaling pathway; Bile secretion; Salivary secretion; Cardiac muscle contraction; cAMP signaling pathway; Gastri…	Calcium Regulation in the Cardiac Cell	Ion transport by P-type ATPases; Ion homeostasis	24	0	573.7	545.6	590.3	105.3	110.7	97.9	319.2	337.2	309.6	Not Found	Not Found	Not Found	Not Found	Not Found	Not Found	Not Found	Not Found	Not Found	High	High	High
FALSE	High	Master Protein	P68040	Receptor of activated protein C kinase 1 OS=Mus musculus OX=10090 GN=Rack1 PE=1 SV=3	0	6.145	4	1	3	1	317	35.1	7.69	10.15	1	cell death;cell differentiation;cellular homeostasis;development;metabolic process;regulation of biological process;response to stimulus	cytoplasm;cytosol;membrane;mitochondrion;nucleus;ribosome	enzyme regulator activity;protein binding;receptor activity;RNA binding	Pf00400	14694	ENSMUSG00000020372.15	Gnb2l1; Rack1	11	Measles	TNF-alpha NF-kB Signaling Pathway; IL-3 Signaling Pathway; IL-2 Signaling Pathway	TNFR1-mediated ceramide production; TNFR1-induced NFkappaB signaling pathway; Regulation of TNFR1 signaling	10	0	542.5	611.3	581.3	113.2	81.1	80.3	344.3	307.5	323.2	Not Found	Not Found	Not Found	Not Found	Not Found	Not Found	Not Found	Not Found	Not Found	Not Found	Not Found	High
FALSE	High	Master Protein	P09405	Nucleolin OS=Mus musculus OX=10090 GN=Ncl PE=1 SV=2	0.006	1.06	2	1	1	1	707	76.7	4.75	0	1	regulation of biological process;response to stimulus;transport	cell surface;cytoplasm;membrane;nucleus	DNA binding;metal ion binding;protein binding;RNA binding	Pf00076, Pf13893, Pf14259	17975	ENSMUSG00000026234.12	Ncl	1		PluriNetWork; mRNA processing	Major pathway of rRNA processing in the nucleolus and cytosol	6	0		540.3			160.3			299.4		Not Found	Not Found	Not Found	Not Found	Not Found	Not Found	Not Found	Not Found	Not Found	Not Found	Not Found	Not Found
FALSE	High	Master Protein	Q3U5Q7	UMP-CMP kinase 2, mitochondrial OS=Mus musculus OX=10090 GN=Cmpk2 PE=1 SV=2	0	3.238	2	1	2	1	447	50	7.27	4.74	1	metabolic process;response to stimulus	cytoplasm;mitochondrion	catalytic activity;nucleotide binding	Pf02223	22169	ENSMUSG00000020638.7	Cmpk2	12	Metabolic pathways; Pyrimidine metabolism			2	0	598.9	559.5		100.1	109.5		301	331		Not Found	Not Found	Not Found	Not Found	Not Found	Not Found	Not Found	Not Found	Not Found	Not Found	Not Found	Not Found
FALSE	High	Master Protein	Q78PY7	Staphylococcal nuclease domain-containing protein 1 OS=Mus musculus OX=10090 GN=Snd1 PE=1 SV=1	0	2.943	2	2	4	2	910	102	7.43	5.65	2	cell differentiation;metabolic process;regulation of biological process	cytoplasm;cytosol;membrane;mitochondrion;nucleus	catalytic activity;protein binding;RNA binding	Pf00565, Pf00567	56463	ENSMUSG00000001424.14	Snd1	6	Epstein-Barr virus infection; Viral carcinogenesis			2	0	649.2	553.4	567.7	77.6	88.4	95.3	273.2	358.2	331.2	Not Found	Not Found	Not Found	Not Found	Not Found	Not Found	Not Found	Not Found	Not Found	Not Found	Not Found	High
FALSE	High	Master Protein	Q02053	Ubiquitin-like modifier-activating enzyme 1 OS=Mus musculus OX=10090 GN=Uba1 PE=1 SV=1	0	2.062	2	2	2	2	1058	117.7	5.66	0	2	metabolic process;response to stimulus	cytoplasm;cytosol;membrane;mitochondrion;nucleus	catalytic activity;nucleotide binding;protein binding;RNA binding	Pf00899, Pf02134, Pf09358, Pf10585	22201	ENSMUSG00000001924.15	Uba1	X	Ubiquitin mediated proteolysis; Parkinson's disease	Parkinsons Disease Pathway; Proteasome Degradation	Antigen processing: Ubiquitination & Proteasome degradation; Synthesis of active ubiquitin: roles of E1 and E2 enzymes	12	0		486.9			250.6			262.5		Not Found	Not Found	Not Found	Not Found	Not Found	Not Found	Not Found	Not Found	Not Found	Not Found	Not Found	Not Found
FALSE	High	Master Protein	Q99LX0	Protein/nucleic acid deglycase DJ-1 OS=Mus musculus OX=10090 GN=Park7 PE=1 SV=1	0	2.208	4	1	3	1	189	20	6.77	6.19	1	cell communication;cell organization and biogenesis;cell proliferation;defense response;metabolic process;regulation of biological process;response to stimulus;transport	chromosome;cytoplasm;cytosol;endoplasmic reticulum;membrane;mitochondrion;nucleus;organelle lumen	antioxidant activity;catalytic activity;enzyme regulator activity;metal ion binding;protein binding;RNA binding	Pf01965, Pf13278	57320	ENSMUSG00000028964.14	Park7	4	Parkinson's disease	mRNA processing; Parkinsons Disease Pathway		3	0	579.7	629.2	570.3	91.9	76.4	75.4	318.8	294.4	342.5	Not Found	Not Found	Not Found	Not Found	Not Found	Not Found	Not Found	Not Found	Not Found	High	Not Found	Not Found
FALSE	High	Master Protein	Q9D8E6	60S ribosomal protein L4 OS=Mus musculus OX=10090 GN=Rpl4 PE=1 SV=3	0	9.097	5	2	4	2	419	47.1	11	6.4	2	metabolic process;regulation of biological process	cytoplasm;endoplasmic reticulum;membrane;nucleus;ribosome	protein binding;RNA binding;structural molecule activity	Pf00573, Pf14374	67891	ENSMUSG00000032399.8	Rpl4	9	Ribosome	Cytoplasmic Ribosomal Proteins; TNF-alpha NF-kB Signaling Pathway	L13a-mediated translational silencing of Ceruloplasmin expression; Nonsense Mediated Decay (NMD) independent of the Exon Junction Complex (EJC); Nonsense Mediated Decay (NMD) enhanced by the Exon Junction Complex (EJC); GTP hydrolysis and joining of the 60S ribosomal subunit; Formation of a pool of free 40S subunits; Major pathway of rRNA processing in the nucleolus and cytosol; SRP-dependent cot…	18	0	610.9	597.2	588.1	70.3	68.3	93.4	312.4	329	314	Not Found	Not Found	Not Found	Not Found	Not Found	Not Found	Not Found	Not Found	Not Found	High	High	High
FALSE	High	Master Protein	Q9CR57	60S ribosomal protein L14 OS=Mus musculus OX=10090 GN=Rpl14 PE=1 SV=3	0	6.647	12	2	4	2	217	23.5	11.02	6.46	2	metabolic process	membrane;ribosome	protein binding;RNA binding;structural molecule activity	Pf01929	67115	ENSMUSG00000025794.9	Rpl14	9	Ribosome		L13a-mediated translational silencing of Ceruloplasmin expression; Nonsense Mediated Decay (NMD) independent of the Exon Junction Complex (EJC); Nonsense Mediated Decay (NMD) enhanced by the Exon Junction Complex (EJC); GTP hydrolysis and joining of the 60S ribosomal subunit; Formation of a pool of free 40S subunits; Major pathway of rRNA processing in the nucleolus and cytosol; SRP-dependent cot…	16	0			589			100.1			310.9	Not Found	Not Found	Not Found	Not Found	Not Found	Not Found	Not Found	Not Found	Not Found	Not Found	Not Found	Not Found
FALSE	High	Master Protein	Q6ZWN5	40S ribosomal protein S9 OS=Mus musculus OX=10090 GN=Rps9 PE=1 SV=3	0.006	1.121	4	1	2	1	194	22.6	10.65	2.12	1	metabolic process;regulation of biological process	cytoplasm;membrane;nucleus;ribosome	RNA binding;structural molecule activity;translation regulator activity	Pf00163, Pf01479	76846	ENSMUSG00000006333.14	Rps9	7	Ribosome	mRNA processing	L13a-mediated translational silencing of Ceruloplasmin expression; Nonsense Mediated Decay (NMD) independent of the Exon Junction Complex (EJC); Nonsense Mediated Decay (NMD) enhanced by the Exon Junction Complex (EJC); Ribosomal scanning and start codon recognition; GTP hydrolysis and joining of the 60S ribosomal subunit; Formation of a pool of free 40S subunits; Major pathway of rRNA processing…	21	0	505.2	528.6		216.9	204.5		272.9	266.9		Not Found	Not Found	Not Found	Not Found	Not Found	Not Found	Not Found	Not Found	Not Found	High	Not Found	Not Found
FALSE	High	Master Protein	P08103	Tyrosine-protein kinase HCK OS=Mus musculus OX=10090 GN=Hck PE=1 SV=4	0	3.296	3	2	5	2	524	59.1	7.24	5.69	2	cell differentiation;cellular component movement;defense response;metabolic process;regulation of biological process;response to stimulus;transport	cytoplasm;cytoskeleton;cytosol;Golgi;membrane;nucleus;vacuole	catalytic activity;nucleotide binding;protein binding	Pf00017, Pf00018, Pf00069, Pf07653, Pf07714, Pf14604	15162	ENSMUSG00000003283.14	Hck	2	Chemokine signaling pathway; Fc gamma R-mediated phagocytosis	IL-5 Signaling Pathway; PluriNetWork; Chemokine signaling pathway; Microglia Pathogen Phagocytosis Pathway; IL-3 Signaling Pathway; IL-6 signaling Pathway; Kit Receptor Signaling Pathway; Focal Adhesion	FCGR activation	14	0	610.8	587.9	635.8	70.7	75.1	72.1	308.3	323.5	292	Not Found	Not Found	Not Found	Not Found	Not Found	Not Found	Not Found	Not Found	Not Found	Not Found	Not Found	Not Found
FALSE	Medium	Master Protein	P51410	60S ribosomal protein L9 OS=Mus musculus OX=10090 GN=Rpl9 PE=2 SV=2	0.011	0.783	4	1	2	1	192	21.9	9.95	0	1	metabolic process	membrane;nucleus;ribosome	RNA binding;structural molecule activity	Pf00347	20005	ENSMUSG00000047215.14	Rpl9	5	Ribosome	Cytoplasmic Ribosomal Proteins; mRNA processing		3	0	564.1		575.8	142.8		148.5	293.1		275.7	Not Found	Not Found	Not Found	Not Found	Not Found	Not Found	Not Found	Not Found	Not Found	Not Found	Not Found	Not Found
FALSE	High	Master Protein	P11499	Heat shock protein HSP 90-beta OS=Mus musculus OX=10090 GN=Hsp90ab1 PE=1 SV=3	0	9.278	6	4	8	4	724	83.2	5.03	15.82	4	cell organization and biogenesis;metabolic process;regulation of biological process;response to stimulus	cell surface;cytoplasm;cytosol;extracellular;membrane;mitochondrion;nucleus	enzyme regulator activity;nucleotide binding;protein binding;RNA binding	Pf00183, Pf02518, Pf13589	15516	ENSMUSG00000023944.14	Hsp90ab1	17	Progesterone-mediated oocyte maturation; NOD-like receptor signaling pathway; Pathways in cancer; Antigen processing and presentation; PI3K-Akt signaling pathway; Protein processing in endoplasmic reticulum; Estrogen signaling pathway; Prostate cancer	TNF-alpha NF-kB Signaling Pathway; Focal Adhesion-PI3K-Akt-mTOR-signaling pathway	The role of GTSE1 in G2/M progression after G2 checkpoint; HSF1 activation; Attenuation phase; Neutrophil degranulation; The NLRP3 inflammasome; HSP90 chaperone cycle for steroid hormone receptors (SHR); Regulation of actin dynamics for phagocytic cup formation; Aryl hydrocarbon receptor signalling; Sema3A PAK dependent Axon repulsion	38	0	601.3	621.7	618	90.3	73.8	82.3	305.9	299.4	294	Not Found	Not Found	Not Found	Not Found	Not Found	Not Found	Not Found	Not Found	Not Found	High	High	High
FALSE	High	Master Protein	Q3UV17	Keratin, type II cytoskeletal 2 oral OS=Mus musculus OX=10090 GN=Krt76 PE=1 SV=1	0	3.949	2	1	4	1	594	62.8	8.43	11.4	1		nucleus	catalytic activity;motor activity;protein binding;structural molecule activity	Pf00038, Pf01576, Pf10473	77055	ENSMUSG00000075402.1	Krt76	15			Formation of the cornified envelope	3	0	474.1	459.5	486.4	290.1	302.6	283.5	231.7	232.9	227.5	Not Found	Not Found	Not Found	Not Found	Not Found	Not Found	Not Found	Not Found	Not Found	High	High	High
FALSE	High	Master Protein	Q64282	Interferon-induced protein with tetratricopeptide repeats 1 OS=Mus musculus OX=10090 GN=Ifit1 PE=1 SV=2	0	10.8	8	4	12	3	463	53.7	7.52	20.37	4	defense response;regulation of biological process;response to stimulus	cytoplasm	protein binding;RNA binding	Pf13414, Pf13432	15957	ENSMUSG00000034459.8	Ifit1	19	Herpes simplex infection; Hepatitis C			2	1	587.3	608.8	625.9	121.8	87.2	81.3	285.8	300.8	292.8	Not Found	Not Found	Not Found	Not Found	Not Found	Not Found	Not Found	Not Found	Not Found	High	Not Found	Not Found
FALSE	High	Master Protein	P29351	Tyrosine-protein phosphatase non-receptor type 6 OS=Mus musculus OX=10090 GN=Ptpn6 PE=1 SV=2	0	5.037	5	3	7	3	595	67.5	7.81	8.61	3	cell differentiation;cell proliferation;defense response;metabolic process;regulation of biological process;response to stimulus	cytoplasm;cytosol;nucleus	catalytic activity;protein binding;receptor activity;signal transducer activity	Pf00017, Pf00102, Pf00782, Pf14566	15170	ENSMUSG00000004266.15	Ptpn6	6	T cell receptor signaling pathway; Jak-STAT signaling pathway; Adherens junction; B cell receptor signaling pathway; Proteoglycans in cancer; Natural killer cell mediated cytotoxicity; Leishmaniasis	IL-5 Signaling Pathway; Microglia Pathogen Phagocytosis Pathway; IL-3 Signaling Pathway; Kit Receptor Signaling Pathway; IL-2 Signaling Pathway; EGFR1 Signaling Pathway	Antigen activates B Cell Receptor (BCR) leading to generation of second messengers; PD-1 signaling; GPVI-mediated activation cascade; Regulation of KIT signaling; Neutrophil degranulation; Interleukin receptor SHC signaling; Interferon gamma signaling; Regulation of IFNA signaling; CD22 mediated BCR regulation	38	0	559.7	571.9	619.6	132	134.6	120.2	291.8	285.1	260.3	Not Found	Not Found	Not Found	Not Found	Not Found	Not Found	Not Found	Not Found	Not Found	High	High	Not Found
FALSE	High	Master Protein	P20152	Vimentin OS=Mus musculus OX=10090 GN=Vim PE=1 SV=3	0	40.745	36	13	31	13	466	53.7	5.12	53.79	13	cell differentiation;cell organization and biogenesis;metabolic process;regulation of biological process;response to stimulus	cytoplasm;cytoskeleton;cytosol;membrane	protein binding;RNA binding;structural molecule activity	Pf00038, Pf04111, Pf04156, Pf04732, Pf05622, Pf10186	22352	ENSMUSG00000026728.9	Vim	2	MicroRNAs in cancer; Epstein-Barr virus infection	Striated Muscle Contraction; Spinal Cord Injury; Primary Focal Segmental Glomerulosclerosis FSGS; Alpha6-Beta4 Integrin Signaling Pathway	Striated Muscle Contraction; Caspase-mediated cleavage of cytoskeletal proteins	13	0	594.2	625.1	592.2	119.3	86.7	105.6	280.3	282.7	295.7	Not Found	Not Found	Not Found	Not Found	Not Found	Not Found	Not Found	Not Found	Not Found	High	High	High
FALSE	High	Master Protein	P16858	Glyceraldehyde-3-phosphate dehydrogenase OS=Mus musculus OX=10090 GN=Gapdh PE=1 SV=2	0	32.643	29	8	21	8	333	35.8	8.25	43.64	8	cell death;cell organization and biogenesis;defense response;development;metabolic process;regulation of biological process;response to stimulus	cytoplasm;cytoskeleton;cytosol;membrane;mitochondrion;nucleus	catalytic activity;enzyme regulator activity;nucleotide binding;protein binding	Pf00044, Pf02800	14433; 100042025; 100042746	ENSMUSG00000057666.18	Gapdh; Gm20899; LOC100042025; Gapdh-ps15; Gm12033	6; Y; 11	Metabolic pathways; Biosynthesis of amino acids; Glycolysis / Gluconeogenesis; HIF-1 signaling pathway; Alzheimer's disease; Carbon metabolism	Glycolysis and Gluconeogenesis		7	0	587.5	617.9	613.1	108.9	101.4	97	296.1	276.2	281.8	High	Not Found	Not Found	Not Found	Not Found	Not Found	Not Found	Not Found	Not Found	High	High	High
FALSE	High	Master Protein	P62702	40S ribosomal protein S4, X isoform OS=Mus musculus OX=10090 GN=Rps4x PE=1 SV=2	0	5.985	12	3	8	3	263	29.6	10.15	1.82	3	development;metabolic process;regulation of biological process	cytoplasm;membrane;nucleus;ribosome	RNA binding;structural molecule activity	Pf00900, Pf08071	20102	ENSMUSG00000031320.9	Rps4x	X	Ribosome	Cytoplasmic Ribosomal Proteins; mRNA processing	L13a-mediated translational silencing of Ceruloplasmin expression; Nonsense Mediated Decay (NMD) independent of the Exon Junction Complex (EJC); Nonsense Mediated Decay (NMD) enhanced by the Exon Junction Complex (EJC); Ribosomal scanning and start codon recognition; GTP hydrolysis and joining of the 60S ribosomal subunit; Formation of a pool of free 40S subunits; SRP-dependent cotranslational pr…	19	0	641.2	601.8	628.6	87.3	91.2	80.4	266.3	297.9	291	Not Found	Not Found	Not Found	Not Found	Not Found	Not Found	Not Found	Not Found	Not Found	High	High	Not Found
FALSE	High	Master Protein	Q9R0P3	S-formylglutathione hydrolase OS=Mus musculus OX=10090 GN=Esd PE=1 SV=1	0	5.284	11	3	5	3	282	31.3	7.12	2.02	3	metabolic process	cytoplasm	catalytic activity;protein binding	Pf00326, Pf00756, Pf05448, Pf12695, Pf12697	13885	ENSMUSG00000021996.16	Esd	14	Carbon metabolism		Glutathione conjugation	5	0	474		628.5	278.1		122.6	247.9		248.9	Not Found	Not Found	Not Found	Not Found	Not Found	Not Found	Not Found	Not Found	Not Found	Not Found	Not Found	Not Found
FALSE	High	Master Protein	P99029	Peroxiredoxin-5, mitochondrial OS=Mus musculus OX=10090 GN=Prdx5 PE=1 SV=2	0	3.275	16	2	4	2	210	21.9	8.85	2.15	2	cell death;cellular homeostasis;metabolic process;regulation of biological process;response to stimulus	cytoplasm;cytosol;mitochondrion;nucleus;organelle lumen	antioxidant activity;catalytic activity;DNA binding;enzyme regulator activity;protein binding	Pf00578, Pf08534	54683	ENSMUSG00000024953.16	Prdx5	19	Peroxisome		Detoxification of Reactive Oxygen Species; TP53 Regulates Metabolic Genes	9	0			639.7			79.8			280.4	Not Found	Not Found	Not Found	Not Found	Not Found	Not Found	Not Found	Not Found	Not Found	Not Found	Not Found	Not Found
FALSE	High	Master Protein	P0DOV2	Interferon-activable protein 204 OS=Mus musculus OX=10090 GN=Ifi204 PE=1 SV=1	0.007	1.169	1	1	1	1	619	69.4	8.69	0	1	development;metabolic process;regulation of biological process;response to stimulus	cytoplasm;cytosol;membrane;nucleus	DNA binding;protein binding;RNA binding	Pf02758, Pf02760	15951	ENSMUSG00000073489.5	Ifi204	1	NOD-like receptor signaling pathway			1	0			648.9			70			281.1	Not Found	Not Found	Not Found	Not Found	Not Found	Not Found	Not Found	Not Found	Not Found	Not Found	Not Found	Not Found
FALSE	High	Master Protein	Q8R2Q8	Bone marrow stromal antigen 2 OS=Mus musculus OX=10090 GN=Bst2 PE=1 SV=1	0.006	1.137	6	1	2	1	172	19.1	7.34	0	1	defense response;regulation of biological process;response to stimulus	cell surface;cytoplasm;cytosol;endosome;Golgi;membrane	enzyme regulator activity;protein binding;RNA binding;signal transducer activity	Pf04849, Pf14193	69550	ENSMUSG00000046718.8	Bst2	8			Neutrophil degranulation	3	0	665.7			49.1			285.2			Not Found	Not Found	Not Found	Not Found	Not Found	Not Found	Not Found	Not Found	Not Found	Not Found	Not Found	Not Found
FALSE	High	Master Protein	Q61990	Poly(rC)-binding protein 2 OS=Mus musculus OX=10090 GN=Pcbp2 PE=1 SV=1	0	5.623	9	3	7	2	362	38.2	6.79	6.12	3	defense response;metabolic process;regulation of biological process;response to stimulus	cytoplasm;cytosol;membrane;nucleus	DNA binding;protein binding;RNA binding	Pf00013, Pf13014	18521	ENSMUSG00000056851.13	Pcbp2	15		mRNA processing	mRNA Splicing - Major Pathway	5	1	554.4	605.5	701.1	115.9	140.4	88.3	323.6	254.2	210.6	Not Found	Not Found	Not Found	Not Found	Not Found	Not Found	Not Found	Not Found	Not Found	Not Found	Not Found	Not Found
FALSE	High	Master Protein	P21107	Tropomyosin alpha-3 chain OS=Mus musculus OX=10090 GN=Tpm3 PE=1 SV=3	0	9.497	10	2	6	2	285	33	4.72	15.71	2	cell organization and biogenesis	cytoplasm;cytoskeleton;cytosol	protein binding;structural molecule activity	Pf00261, Pf12718	59069		Tpm3	3	Hypertrophic cardiomyopathy (HCM); Dilated cardiomyopathy; Pathways in cancer; Cardiac muscle contraction; Thyroid cancer; Adrenergic signaling in cardiomyocytes	Striated Muscle Contraction	Striated Muscle Contraction; Smooth Muscle Contraction	10	0	644.2	596.9	628.3	101.5	126.4	102.5	242.1	276.7	269.2	Not Found	Not Found	Not Found	Not Found	Not Found	Not Found	Not Found	Not Found	Not Found	High	Not Found	Not Found
FALSE	High	Master Protein	P20491	High affinity immunoglobulin epsilon receptor subunit gamma OS=Mus musculus OX=10090 GN=Fcer1g PE=1 SV=1	0	8.312	15	2	4	2	86	9.6	7.97	12.22	2	cell differentiation;cell organization and biogenesis;cellular component movement;defense response;metabolic process;regulation of biological process;response to stimulus;transport	cell surface;membrane	protein binding;receptor activity;signal transducer activity	Pf02189, Pf11628	14127	ENSMUSG00000058715.11	Fcer1g	1	Phospholipase D signaling pathway; Platelet activation; Tuberculosis; Sphingolipid signaling pathway; Natural killer cell mediated cytotoxicity; Fc epsilon RI signaling pathway; Asthma	Microglia Pathogen Phagocytosis Pathway	Role of LAT2/NTAL/LAB on calcium mobilization; FCERI mediated Ca+2 mobilization; GPVI-mediated activation cascade; Cell surface interactions at the vascular wall; Neutrophil degranulation; FCERI mediated MAPK activation; FCERI mediated NF-kB activation; Platelet Adhesion to exposed collagen	21	0	663.1	666	643.2	55	46.7	55.2	274.7	276.6	278.2	Not Found	Not Found	Not Found	Not Found	Not Found	Not Found	Not Found	Not Found	Not Found	High	High	High
FALSE	High	Master Protein	P17742	Peptidyl-prolyl cis-trans isomerase A OS=Mus musculus OX=10090 GN=Ppia PE=1 SV=2	0	13.432	23	4	11	4	164	18	7.9	24.99	4	cell differentiation;cell organization and biogenesis;metabolic process;regulation of biological process	cytoplasm;cytosol;extracellular;membrane;nucleus	catalytic activity;protein binding;RNA binding	Pf00160	268373	ENSMUSG00000071866.12	Ppia	11			Neutrophil degranulation; Basigin interactions	6	0	637.5	689	596.8	97.2	64.9	100	265.3	242.6	295.9	Not Found	Not Found	Not Found	Not Found	Not Found	Not Found	Not Found	Not Found	Not Found	Not Found	High	High
FALSE	High	Master Protein	P62245	40S ribosomal protein S15a OS=Mus musculus OX=10090 GN=Rps15a PE=1 SV=2	0	1.817	7	1	2	1	130	14.8	10.13	1.79	1	metabolic process;regulation of biological process;response to stimulus	cytoplasm;membrane;mitochondrion;ribosome	RNA binding;structural molecule activity	Pf00410	267019	ENSMUSG00000008683.16	Rps15a	7	Ribosome	Cytoplasmic Ribosomal Proteins	L13a-mediated translational silencing of Ceruloplasmin expression; Nonsense Mediated Decay (NMD) independent of the Exon Junction Complex (EJC); Nonsense Mediated Decay (NMD) enhanced by the Exon Junction Complex (EJC); Ribosomal scanning and start codon recognition; GTP hydrolysis and joining of the 60S ribosomal subunit; Formation of a pool of free 40S subunits; SRP-dependent cotranslational pr…	18	0		622.1			113.2			257.1		Not Found	Not Found	Not Found	Not Found	Not Found	Not Found	Not Found	Not Found	Not Found	Not Found	High	High
FALSE	High	Master Protein	P63038	60 kDa heat shock protein, mitochondrial OS=Mus musculus OX=10090 GN=Hspd1 PE=1 SV=1	0	11.586	7	5	11	5	573	60.9	6.18	23.4	5	cell organization and biogenesis;cell proliferation;metabolic process;regulation of biological process;response to stimulus;transport	cell surface;cytoplasm;cytosol;endoplasmic reticulum;endosome;Golgi;membrane;mitochondrion;organelle lumen	catalytic activity;nucleotide binding;protein binding;RNA binding	Pf00118	15510	ENSMUSG00000025980.14	Hspd1	1	RNA degradation; Tuberculosis; Legionellosis; Type I diabetes mellitus	SIDS Susceptibility Pathways		5	0	634.1	660.7	663.5	83.7	69.3	67.3	276.3	265.5	264.7	Not Found	Not Found	Not Found	Not Found	Not Found	Not Found	Not Found	Not Found	Not Found	High	High	High
FALSE	High	Master Protein	P10749	Interleukin-1 beta OS=Mus musculus OX=10090 GN=Il1b PE=1 SV=1	0	2.773	4	1	3	1	269	30.9	4.7	6.83	1	cell death;cellular component movement;cellular homeostasis;defense response;metabolic process;regulation of biological process;response to stimulus	cytoplasm;cytosol;extracellular;vacuole	protein binding	Pf00340, Pf02394	16176	ENSMUSG00000027398.13	Il1b	2	AGE-RAGE signaling pathway in diabetic complications; Herpes simplex infection; Chagas disease (American trypanosomiasis); MAPK signaling pathway; Rheumatoid arthritis; TNF signaling pathway; African trypanosomiasis; NOD-like receptor signaling pathway; Tuberculosis; Osteoclast differentiation; Inflammatory bowel disease (IBD); Non-alcoholic fatty liver disease (NAFLD); Toll-like receptor signali…	Type II interferon signaling (IFNG); Alzheimers Disease; Cytokines and Inflammatory Response; Spinal Cord Injury; Lung fibrosis; IL-1 Signaling Pathway; Myometrial Relaxation and Contraction Pathways; MAPK signaling pathway	Interleukin-1 processing; CLEC7A/inflammasome pathway	48	0	676.6	608.8	631.3	103	101.5	93.5	220.4	289.8	275.1	Not Found	Not Found	Not Found	Not Found	Not Found	Not Found	Not Found	Not Found	Not Found	Not Found	Not Found	Not Found
FALSE	High	Master Protein	Q8VEM8	Phosphate carrier protein, mitochondrial OS=Mus musculus OX=10090 GN=Slc25a3 PE=1 SV=1	0	6.627	8	3	8	3	357	39.6	9.26	15.42	3	transport	membrane;mitochondrion	protein binding;transporter activity	Pf00153	18674	ENSMUSG00000061904.12	Slc25a3	10				0	0	578.5	625.2	588.6	180.4	110.3	170.5	236.3	259.3	235.1	Not Found	Not Found	Not Found	Not Found	Not Found	Not Found	Not Found	Not Found	Not Found	High	High	High
FALSE	High	Master Protein	Q61753	D-3-phosphoglycerate dehydrogenase OS=Mus musculus OX=10090 GN=Phgdh PE=1 SV=3	0	6.465	4	2	4	2	533	56.5	6.54	9.31	2	cell differentiation;cell organization and biogenesis;metabolic process;regulation of biological process		catalytic activity;nucleotide binding	Pf00389, Pf02826	236539	ENSMUSG00000053398.11	Phgdh	3	Metabolic pathways; Biosynthesis of amino acids; Glycine, serine and threonine metabolism; Carbon metabolism		Serine biosynthesis	8	0	622		676.9	83.1		83.2	290.1		235.1	Not Found	Not Found	Not Found	Not Found	Not Found	Not Found	Not Found	Not Found	Not Found	High	Not Found	High
FALSE	High	Master Protein	P57776	Elongation factor 1-delta OS=Mus musculus OX=10090 GN=Eef1d PE=1 SV=3	0	3.385	4	1	3	1	281	31.3	5.02	0	1	metabolic process;regulation of biological process;response to stimulus	cytoplasm;cytosol;endoplasmic reticulum;nucleus	DNA binding;protein binding;RNA binding;signal transducer activity	Pf00736	66656		Eef1d	15	Herpes simplex infection	Translation Factors		2	0			631			101.5			250.2	Not Found	Not Found	Not Found	Not Found	Not Found	Not Found	Not Found	Not Found	Not Found	Not Found	Not Found	Not Found
FALSE	High	Master Protein	Q9QYB1	Chloride intracellular channel protein 4 OS=Mus musculus OX=10090 GN=Clic4 PE=1 SV=3	0	2.612	7	2	5	1	253	28.7	5.59	1.69	2	cell differentiation;cell organization and biogenesis;cellular homeostasis;metabolic process;regulation of biological process;response to stimulus;transport	cell surface;cytoplasm;cytoskeleton;cytosol;membrane;mitochondrion;nucleus	catalytic activity;protein binding;transporter activity	Pf00043, Pf13409, Pf13410, Pf13417, Pf14497	29876	ENSMUSG00000037242.8	Clic4	4				0	1	678.2	699.6	648	65	48.1	57.6	256.8	252.3	283.1	Not Found	Not Found	Not Found	Not Found	Not Found	Not Found	Not Found	Not Found	Not Found	Not Found	Not Found	Not Found
FALSE	High	Master Protein	P99024	Tubulin beta-5 chain OS=Mus musculus OX=10090 GN=Tubb5 PE=1 SV=1	0	30.291	16	6	25	3	444	49.6	4.89	48.68	6	cell organization and biogenesis	cytoplasm;cytoskeleton;cytosol;membrane;nucleus	catalytic activity;nucleotide binding;protein binding;structural molecule activity	Pf00091, Pf03953, Pf10644	22154	ENSMUSG00000001525.10	Tubb5	17	Phagosome; Gap junction		Anchoring of the basal body to the plasma membrane; AURKA Activation by TPX2; Loss of Nlp from mitotic centrosomes; Recruitment of mitotic centrosome proteins and complexes; Regulation of PLK1 Activity at G2/M Transition; Neutrophil degranulation; Recruitment of NuMA to mitotic centrosomes	21	0	730	661.1	545.2	97.6	88.7	124.5	169.2	246.4	330.3	Not Found	Not Found	Not Found	Not Found	Not Found	Not Found	Not Found	Not Found	Not Found	High	High	Not Found
FALSE	High	Master Protein	P62806	Histone H4 OS=Mus musculus OX=10090 GN=H4c1 PE=1 SV=2	0	11.642	30	4	9	4	103	11.4	11.36	21.27	4	cell organization and biogenesis;metabolic process;regulation of biological process	chromosome;membrane;nucleus	DNA binding;protein binding;RNA binding	Pf00125, Pf02969, Pf15630	320332; 326619; 319160; 319155; 319158; 319161; 69386; 319157; 319159; 326620; 100041230; 319156; 97122; 102641229	ENSMUSG00000096010.2; ENSMUSG00000091405.2; ENSMUSG00000060981.6; ENSMUSG00000069274.3; ENSMUSG00000061482.6; ENSMUSG00000067455.5; ENSMUSG00000064288.4; ENSMUSG00000060678.4; ENSMUSG00000069306.5; ENSMUSG00000069305.3; ENSMUSG00000069266.5; ENSMUSG00000060093.6; ENSMUSG00000060639.5	Hist4h4; Hist1h4a; Hist1h4k; Hist1h4c; Hist1h4i; Hist1h4n; Hist1h4h; Hist1h4f; Hist1h4j; Hist1h4b; Hist1h4m; Hist1h4d; Hist2h4; LOC100862646; LOC102641229	6; 13; 3	Alcoholism; Systemic lupus erythematosus; Viral carcinogenesis	Type II interferon signaling (IFNG)	Transcriptional regulation by small RNAs; RUNX1 regulates transcription of genes involved in differentiation of HSCs; HATs acetylate histones; Meiotic Recombination; HDMs demethylate histones; Deposition of new CENPA-containing nucleosomes at the centromere; Formation of the beta-catenin:TCF transactivating complex; PRC2 methylates histones and DNA; SUMOylation of chromatin organization proteins;…	68	0	597.7	577.4	579.8	177.8	187.8	188.8	216.1	229.1	226.3	Not Found	Not Found	Not Found	Not Found	Not Found	Not Found	Not Found	Not Found	Not Found	High	High	High
FALSE	High	Master Protein	O89053	Coronin-1A OS=Mus musculus OX=10090 GN=Coro1a PE=1 SV=5	0	9.096	11	5	12	5	461	51	6.48	7.53	5	cell organization and biogenesis;cellular component movement;regulation of biological process;response to stimulus;transport	cytoplasm;cytoskeleton;cytosol;endosome;membrane	protein binding;RNA binding	Pf00400, Pf03980, Pf08953, Pf08954	12721	ENSMUSG00000030707.15	Coro1a	7	Tuberculosis; Phagosome			2	0	670.8	664.6	651.3	78.6	69.8	85.2	240	259.1	260.3	Not Found	Not Found	Not Found	Not Found	Not Found	Not Found	Not Found	Not Found	Not Found	High	High	High
FALSE	High	Master Protein	P62264	40S ribosomal protein S14 OS=Mus musculus OX=10090 GN=Rps14 PE=1 SV=3	0	4.26	9	1	3	1	151	16.3	10.05	2.61	1	cell differentiation;cell organization and biogenesis;metabolic process;regulation of biological process	membrane;mitochondrion;ribosome	RNA binding;structural molecule activity;translation regulator activity	Pf00411	20044	ENSMUSG00000024608.10	Rps14	18	Ribosome	Cytoplasmic Ribosomal Proteins; mRNA processing	L13a-mediated translational silencing of Ceruloplasmin expression; Nonsense Mediated Decay (NMD) independent of the Exon Junction Complex (EJC); Nonsense Mediated Decay (NMD) enhanced by the Exon Junction Complex (EJC); Ribosomal scanning and start codon recognition; GTP hydrolysis and joining of the 60S ribosomal subunit; Formation of a pool of free 40S subunits; Major pathway of rRNA processing…	22	0	679		687.7	68.7		59.6	252.3		252.7	Not Found	Not Found	Not Found	Not Found	Not Found	Not Found	Not Found	Not Found	Not Found	Not Found	Not Found	Not Found
FALSE	High	Master Protein	P18760	Cofilin-1 OS=Mus musculus OX=10090 GN=Cfl1 PE=1 SV=3	0	6.172	20	3	9	3	166	18.5	8.09	14.35	3	cell organization and biogenesis;cellular component movement;metabolic process;regulation of biological process;response to stimulus;transport	cytoplasm;cytoskeleton;cytosol;extracellular;membrane;nucleus	protein binding	Pf00241	12631	ENSMUSG00000056201.7	Cfl1	19	Regulation of actin cytoskeleton; Axon guidance; Pertussis; Fc gamma R-mediated phagocytosis	G13 Signaling Pathway; Regulation of Actin Cytoskeleton		6	0	654.2	661.6	661	94.5	99	94	244.1	235.2	237.2	Not Found	Not Found	Not Found	Not Found	Not Found	Not Found	Not Found	Not Found	Not Found	High	High	High
FALSE	High	Master Protein	Q60605	Myosin light polypeptide 6 OS=Mus musculus OX=10090 GN=Myl6 PE=1 SV=3	0	6.811	25	3	6	3	151	16.9	4.65	12.71	3	cellular component movement	membrane	catalytic activity;metal ion binding;motor activity;protein binding;structural molecule activity	Pf00036, Pf13405, Pf13499	17904	ENSMUSG00000090841.2	Myl6	10	Oxytocin signaling pathway; Vascular smooth muscle contraction	Focal Adhesion	RHO GTPases activate PAKs; Smooth Muscle Contraction	9	0	599.1	700.2		153.1	99.7		247.8	196.1		Not Found	Not Found	Not Found	Not Found	Not Found	Not Found	Not Found	Not Found	Not Found	Not Found	High	Not Found
FALSE	High	Master Protein	P68372	Tubulin beta-4B chain OS=Mus musculus OX=10090 GN=Tubb4b PE=1 SV=1	0	20.582	16	6	20	2	445	49.8	4.89	37.66	6	cell organization and biogenesis	cytoplasm;cytoskeleton;nucleus	catalytic activity;nucleotide binding;RNA binding;structural molecule activity	Pf00091, Pf03953, Pf10644	227613	ENSMUSG00000036752.4	Tubb4b	2	Phagosome; Gap junction		Anchoring of the basal body to the plasma membrane; Intraflagellar transport; Hedgehog 'on' state; AURKA Activation by TPX2; Loss of Nlp from mitotic centrosomes; Recruitment of mitotic centrosome proteins and complexes; Hedgehog 'off' state; Regulation of PLK1 Activity at G2/M Transition; Neutrophil degranulation; Recruitment of NuMA to mitotic centrosomes	26	4	651.5	696.5	677.9	110.1	102.2	118.2	231.8	195.8	197.7	Not Found	Not Found	Not Found	Not Found	Not Found	Not Found	Not Found	Not Found	Not Found	Not Found	Not Found	Not Found
FALSE	High	Master Protein	P05213	Tubulin alpha-1B chain OS=Mus musculus OX=10090 GN=Tuba1b PE=1 SV=2	0	24.173	25	8	18	8	451	50.1	5.06	21.34	8	cell organization and biogenesis;response to stimulus	cytoplasm;cytoskeleton;cytosol;membrane	catalytic activity;nucleotide binding;protein binding;RNA binding;structural molecule activity	Pf00091, Pf03953	22143	ENSMUSG00000023004.8	Tuba1b	15	Phagosome; Gap junction; Apoptosis		Intraflagellar transport; Hedgehog 'on' state; Hedgehog 'off' state	10	0	720.2	777.3	534.9	116.5	71.4	140.7	154.7	144.8	319.2	Not Found	High	Not Found	Not Found	Not Found	High	Not Found	Not Found	Not Found	High	High	Not Found
FALSE	High	Master Protein	O70503	Very-long-chain 3-oxoacyl-CoA reductase OS=Mus musculus OX=10090 GN=Hsd17b12 PE=1 SV=1	0	2.14	5	2	3	2	312	34.7	9.52	3.46	2	cell organization and biogenesis;metabolic process;regulation of biological process	endoplasmic reticulum;membrane	catalytic activity;protein binding	Pf00106, Pf02719, Pf08659, Pf13460	56348	ENSMUSG00000027195.10	Hsd17b12	2	Fatty acid metabolism; Steroid hormone biosynthesis; Metabolic pathways; Fatty acid elongation; Biosynthesis of unsaturated fatty acids		Synthesis of very long-chain fatty acyl-CoAs	10	0	724.1	731.7	656.7	83.1	104.7	85.6	184.2	163.7	257.7	Not Found	Not Found	Not Found	Not Found	Not Found	Not Found	Not Found	Not Found	Not Found	High	Not Found	Not Found
FALSE	High	Master Protein	P60843	Eukaryotic initiation factor 4A-I OS=Mus musculus OX=10090 GN=Eif4a1 PE=1 SV=1	0	12.632	8	3	7	3	406	46.1	5.48	20.1	3	metabolic process;regulation of biological process	cytoplasm;membrane	catalytic activity;DNA binding;nucleotide binding;protein binding;RNA binding	Pf00270, Pf00271, Pf04851	13681	ENSMUSG00000059796.16	Eif4a1	11	RNA transport	Translation Factors	L13a-mediated translational silencing of Ceruloplasmin expression; Ribosomal scanning and start codon recognition; GTP hydrolysis and joining of the 60S ribosomal subunit; ISG15 antiviral mechanism; Translation initiation complex formation; Deadenylation of mRNA	19	0	729.3	707	767.9	66.8	72	42.7	198.4	216.1	181.7	Not Found	Not Found	Not Found	Not Found	Not Found	Not Found	Not Found	Not Found	Not Found	High	High	High
FALSE	High	Master Protein	Q9D819	Inorganic pyrophosphatase OS=Mus musculus OX=10090 GN=Ppa1 PE=1 SV=1	0	2.24	3	1	3	1	289	32.6	5.6	4.02	1	metabolic process	cytoplasm	catalytic activity;metal ion binding	Pf00719	67895	ENSMUSG00000020089.8	Ppa1	10	Oxidative phosphorylation	Hypothetical Network for Drug Addiction	Cytosolic tRNA aminoacylation; Pyrophosphate hydrolysis	8	0	748.9			49.6			201.4			Not Found	Not Found	Not Found	Not Found	Not Found	Not Found	Not Found	Not Found	Not Found	Not Found	Not Found	Not Found
FALSE	High	Master Protein	P60335	Poly(rC)-binding protein 1 OS=Mus musculus OX=10090 GN=Pcbp1 PE=1 SV=1	0	8.203	9	3	10	2	356	37.5	7.09	15.05	3	metabolic process;regulation of biological process	cytoplasm;cytosol;membrane;nucleus	DNA binding;protein binding;RNA binding;translation regulator activity	Pf00013, Pf13014	23983	ENSMUSG00000051695.6	Pcbp1	6	Spliceosome	mRNA processing	mRNA Splicing - Major Pathway	6	0	750	753.9	789.8	31.4	36.7	27.6	218.6	209.4	182.6	Not Found	Not Found	Not Found	Not Found	Not Found	Not Found	Not Found	Not Found	Not Found	Not Found	Not Found	Not Found
FALSE	High	Master Protein	Q6P069	Sorcin OS=Mus musculus OX=10090 GN=Sri PE=1 SV=1	0.007	1.395	4	1	3	1	198	21.6	5.59	0	1	metabolic process;regulation of biological process;transport	cytoplasm;cytosol;endoplasmic reticulum;membrane;mitochondrion	catalytic activity;metal ion binding;protein binding	Pf13405, Pf13499, Pf13833	109552	ENSMUSG00000003161.15	Sri	5			Ion homeostasis; Ion transport by P-type ATPases; Stimuli-sensing channels; Sodium/Calcium exchangers; Reduction of cytosolic Ca++ levels	14	0	752.8	697.9	730	87.3	102.6	76.2	160	199.6	184.5	Not Found	Not Found	Not Found	Not Found	Not Found	Not Found	Not Found	Not Found	Not Found	Not Found	Not Found	High
FALSE	High	Master Protein	Q8BGY2	Eukaryotic translation initiation factor 5A-2 OS=Mus musculus OX=10090 GN=Eif5a2 PE=1 SV=3	0	5.807	10	3	5	3	153	16.8	5.58	6.41	3	metabolic process;regulation of biological process;transport	cytoplasm;endoplasmic reticulum;membrane;nucleus	RNA binding	Pf01287	208691	ENSMUSG00000050192.8	Eif5a2	3			Hypusine synthesis from eIF5A-lysine	4	0	758.5	670.2	813.9	60.2	84.7	45	171.3	240.2	130.8	Not Found	Not Found	Not Found	Not Found	Not Found	Not Found	Not Found	Not Found	Not Found	High	High	High
FALSE	High	Master Protein	Q91VI7	Ribonuclease inhibitor OS=Mus musculus OX=10090 GN=Rnh1 PE=1 SV=1	0	7.202	8	3	4	3	456	49.8	4.78	4.88	3	regulation of biological process	cytoplasm;cytosol	enzyme regulator activity;protein binding		107702	ENSMUSG00000038650.15	Rnh1	7				0	0			734.8			84.8			171	Not Found	Not Found	Not Found	Not Found	Not Found	Not Found	Not Found	Not Found	Not Found	Not Found	Not Found	High
FALSE	High	Master Protein	Q61792	LIM and SH3 domain protein 1 OS=Mus musculus OX=10090 GN=Lasp1 PE=1 SV=1	0	4.385	5	1	1	1	263	30	7.05	2.6	1	transport	cytoplasm;cytoskeleton	metal ion binding;protein binding;transporter activity	Pf00018, Pf00412, Pf00880, Pf07653, Pf14604	16796	ENSMUSG00000038366.15	Lasp1	11				0	0			747.3			80.4			172.4	Not Found	Not Found	Not Found	Not Found	Not Found	Not Found	Not Found	Not Found	Not Found	Not Found	Not Found	Not Found
FALSE	High	Master Protein	Q9JHK5	Pleckstrin OS=Mus musculus OX=10090 GN=Plek PE=1 SV=1	0	2.089	6	2	3	2	350	39.9	8.34	4.12	2	cell differentiation;cell organization and biogenesis;metabolic process;regulation of biological process;response to stimulus;transport	cytoplasm;membrane	protein binding	Pf00169, Pf00610, Pf15406, Pf15410, Pf15413	56193	ENSMUSG00000020120.15	Plek	11		Serotonin and anxiety-related events; Serotonin and anxiety; TYROBP Causal Network	Platelet degranulation	7	0	733.3	743.3		97.4	94.5		161.2	157.6		Not Found	Not Found	Not Found	Not Found	Not Found	Not Found	Not Found	Not Found	Not Found	High	High	Not Found
FALSE	High	Master Protein	O70251	Elongation factor 1-beta OS=Mus musculus OX=10090 GN=Eef1b PE=1 SV=5	0	2.253	10	2	2	2	225	24.7	4.69	2.02	2	metabolic process;response to stimulus	cytoplasm;endoplasmic reticulum	protein binding;RNA binding	Pf00736, Pf14497	55949	ENSMUSG00000025967.16	Eef1b2	1		Translation Factors	Eukaryotic Translation Elongation	4	0	741.2			96.8			152.8			Not Found	Not Found	Not Found	Not Found	Not Found	Not Found	Not Found	Not Found	Not Found	High	Not Found	Not Found
FALSE	High	Master Protein	Q05816	Fatty acid-binding protein 5 OS=Mus musculus OX=10090 GN=Fabp5 PE=1 SV=3	0	7.269	24	3	5	3	135	15.1	6.54	5.59	3	metabolic process;transport	cytoplasm	transporter activity	Pf00061	16592	ENSMUSG00000027533.10	Fabp5	3	PPAR signaling pathway	PPAR signaling pathway	Triglyceride catabolism; Neutrophil degranulation; Signaling by Retinoic Acid	12	0		755.8	741.7		78.2	80.9		153.1	151.1	Not Found	Not Found	Not Found	Not Found	Not Found	Not Found	Not Found	Not Found	Not Found	Not Found	High	High
FALSE	High	Master Protein	P62984	Ubiquitin-60S ribosomal protein L40 OS=Mus musculus OX=10090 GN=Uba52 PE=1 SV=2	0	9.528	27	3	11	3	128	14.7	9.83	20.13	3	metabolic process	cytoplasm;cytosol;nucleus;ribosome	protein binding;structural molecule activity	Pf00240, Pf01020, Pf11976, Pf13019, Pf13881, Pf14560	22186; 666586	ENSMUSG00000090137.8; ENSMUSG00000068240.5	Uba52; Gm11808	8; 4	Ribosome	DNA Replication	Termination of translesion DNA synthesis; PTK6 Regulates RTKs and Their Effectors AKT1 and DOK1; NOD1/2 Signaling Pathway; RUNX1 regulates transcription of genes involved in differentiation of HSCs; Ovarian tumor domain proteases; UCH proteinases; Stimuli-sensing channels; p75NTR recruits signalling complexes; Josephin domain DUBs; Spry regulation of FGF signaling; SRP-dependent cotranslational p…	295	0	771.6	786.9	759.8	73.7	69.4	85.2	151.3	138.3	145.7	Not Found	Not Found	Not Found	Not Found	Not Found	Not Found	Not Found	Not Found	Not Found	High	High	High
FALSE	High	Master Protein	P16045	Galectin-1 OS=Mus musculus OX=10090 GN=Lgals1 PE=1 SV=3	0.006	1.097	7	1	1	1	135	14.9	5.49	0	1	cell death;cell differentiation;cellular homeostasis;regulation of biological process;response to stimulus	cell surface;cytoplasm;cytosol;extracellular;nucleus	protein binding;RNA binding;signal transducer activity	Pf00337	16852	ENSMUSG00000068220.5	Lgals1	15			Regulation of Insulin-like Growth Factor (IGF) transport and uptake by Insulin-like Growth Factor Binding Proteins (IGFBPs); Post-translational protein phosphorylation	4	0		898.1			61.7			40.3		Not Found	Not Found	Not Found	Not Found	Not Found	Not Found	Not Found	Not Found	Not Found	Not Found	Not Found	Not Found
[truncated: 20 more columns]
